# Supplementary material for: Touching Surfaces – Presence of microorganisms on antimicrobial metal surfaces on the International Space Station and in German schools
Source: BMC Microbiol. 2025 Oct 6;25:631. doi: 10.1186/s12866-025-04316-6 (PMC12502293; doi:10.1186/s12866-025-04316-6)
Supplement: Supplementary file 2 — Additional file 2 [file 12866_2025_4316_MOESM2_ESM.xlsx]

## Sheet: Additional Table 1-EnvData
Additional Table 1: Environmental data during exposure of Touch Arrays and Touch Events. Temperature and humidity were documented regularly during participation of schools in Touching Surfaces project. Environmental data was measured using a thermo-/hygrometer.
School A (Saarland)				School B (Bavaria)				School C (Baden Wurttemberg)				School D (Bremen)				School E (Saarland)
Touch Event #	Date	Temperature (°C)	Humidity (%)	Touch Event #	Date	Temperature (°C)	Humidity (%)	Touch Event #	Date	Temperature (°C)	Humidity (%)	Touch Event #	Date	Temperature (°C)	Humidity (%)	Touch Event #	Date	Temperature (°C)	Humidity (%)
1	2022-03-10	17.1	31	1	2022-03-08	22.9	17	1	2022-02-14	23.2	27	1	2022-02-21	18.1	41	1	2022-02-07	17.51	45
	2022-03-11	17.3	33		2022-03-09	21	18		2022-02-15	21.3	38	2	2022-03-07	16.9	35	2	2022-02-15	21.8	44
	2022-03-14	17.1	31		2022-03-10	20.6	16		2022-02-16	21.5	36	3	2022-03-10	19	31	3	2022-02-18	20.5	46
	2022-03-15	17.2	34		2022-03-11	21.7	16		2022-02-17	20.6	44	4	2022-03-14	18.8	30	4	2022-03-04	17.4	40
	2022-03-16	17.4	37		2022-03-14	20.2	23		2022-02-18	20.8	39	5	2022-03-24	20.8	31	5	2022-03-07	19.2	36
2	2022-03-17	16.9	37	2	2022-03-15	21.6	25	2	2022-02-21	21.5	36	6	2022-03-30	18.5	40	6	2022-03-15	20.7	51
	2022-03-18	17.5	30		2022-03-16	21.4	36		2022-02-22	22.1	40	7	2022-04-04	21	41	7	2022-03-21	19.8	46
	2022-03-21	17.2	31		2022-03-17	21.9	30		2022-02-23	24.9	34	8	2022-04-12	18.2	44	8	2022-03-30	20.4	41
	2022-03-22	17.2	32		2022-03-18	20.5	28		2022-02-24	22.1	36	9	2022-04-15	19.5	46	9	2022-04-04	17.8	36
	2022-03-23	17.7	29		2022-03-21	21	20		2022-02-25	20.2	30	10	2022-04-20	24.1	35	10	2022-05-03	21.6	44
3	2022-03-24	17.6	33	3	2022-03-22	20.2	25		2022-03-07	24.2	23	11	2022-04-27	20.2	36	11	2022-05-13	20.9	52
	2022-03-25	18.1	31		2022-03-23	20.5	24	3	2022-03-08	24	21	12	2022-05-11	22.1	46	12	2022-06-23	26.9	54
	2022-03-28	19	30		2022-03-24	21	22		2022-03-09	27.7	20	13	2022-05-18	25	50	13	2022-07-14	27.3	45
	2022-03-29	19.1	31		2022-03-25	20.3	26		2022-03-10	23.9	22	14	2022-06-08	21.8	63
	2022-03-30	18.9	43		2022-03-28	21.5	23		2022-03-11	24.1	23	15	2022-06-20	21.6	52
4	2022-03-31	19.1	35	4	2022-03-29	21.3	24		2022-03-14	23.2	31	16	2022-06-22	21.1	60
	2022-04-01	18.3	31		2022-03-30	20.2	22	4	2022-03-15	22.6	30	17	2022-06-27	22.9	67
	2022-04-04	17.9	32		2022-03-31	20.6	26		2022-03-16	22.7	39	18	2022-07-14	21.1	64
	2022-04-05	18.1	31		2022-04-01	21	25		2022-03-17	21.5	40	19	2022-07-19	23.3	54
	2022-04-06	17.5	35		2022-04-04	21.3	26		2022-03-18	21.3	39
5	2022-04-07	17.2	40	5	2022-04-05	21.5	27		2022-03-21	22.5	31
	2022-04-08	16.8	42		2022-04-06	20.5	28	5	2022-03-22	23.1	31
	2022-04-11	16.9	40		2022-04-07	21.2	25		2022-03-24	21.7	18
	2022-04-12	17.9	39		2022-04-08	20.6	26		2022-03-25	22.3	29
6	2022-04-13	17.8	45		2022-04-25	22.7	31		2022-03-28	22.5	30
	2022-04-14	17.9	43		2022-04-26	22	32	6	2022-03-29	22.2	31
	2022-04-25	17.6	45	6	2022-04-27	22.2	33		2022-03-30	21.2	37
	2022-04-26	18	40		2022-04-28	21.5	33		2022-03-31	21.1	37
	2022-04-27	18.2	44		2022-04-29	21.4	30		2022-04-01	21.4	39
	2022-04-28	18.4	41		2022-05-02	20.5	35		2022-04-04	22.6	29
7	2022-04-29	18.8	48		2022-05-03	21.2	36	7	2022-04-05	20.4	31
	2022-05-02	19.2	53	7	2022-05-04	21.6	33		2022-04-06	22.2	38
	2022-05-03	19	47		2022-05-05	21.4	37		2022-04-07	21.2	37
	2022-05-04	19.5	48		2022-05-06	21	36		2022-04-08	13.6	48
	2022-05-05	19.1	52		2022-05-09	20.2	40		2022-04-11	21	34
8	2022-05-06	19.8	52		2022-05-10	20.6	41		2022-04-12	18.6	33
	2022-05-09	20.7	52	8	2022-05-11	21	44		2022-04-25	18.5	44
	2022-05-10	20.5	51		2022-05-12	21.2	42		2022-04-26	21	44
	2022-05-11	21	48		2022-05-13	20.8	43	8	2022-04-27	22.2	44
	2022-05-12	22	46		2022-05-16	22.2	45		2022-04-28	20.5	36
9	2022-05-13	22.3	47		2022-05-17	22	48		2022-04-29	21.4	39
	2022-05-16	23.1	52	9	2022-05-18	21.6	46		2022-05-02	20.6	44
	2022-05-17	23.5	49		2022-05-19	22	44		2022-05-03	20.8	42
	2022-05-18	23.8	50		2022-05-20	22.2	43	9	2022-05-04	22	47
	2022-05-19	24.1	50		2022-05-23	22.8	45		2022-05-05	20.6	45
10	2022-05-20	24.2	53		2022-05-24	23.3	47		2022-05-06	20	50
	2022-05-23	23.4	42	10	2022-05-25	23	44		2022-05-09	20.6	45
	2022-05-24	23	40		2022-05-26	23.4	40		2022-05-10	20.4	46
	2022-05-25	23.5	35		2022-05-27	22.9	42	10	2022-05-11	24.9	40
11	2022-05-30	23.1	47		2022-05-30	23.8	35		2022-05-12	22.9	40
	2022-05-31	22.5	46		2022-05-31	24.4	37		2022-05-13	22.9	49
	2022-06-01	22	38	11	2022-06-01	24.2	34		2022-05-16	22.5	43
	2022-06-02	22.5	39		2022-06-02	24	33		2022-05-17	22.2	49
	2022-06-03	22.2	41		2022-06-03	23.9	36	11	2022-05-18	27	38
12	2022-06-13	22.5	42						2022-05-19	23.3	42
	2022-06-14	23.1	37						2022-05-20	24.7	57
13	2022-06-15	24.2	37						2022-05-23	23.8	40
	2022-06-20	24.9	53						2022-05-24	23.2	49
14	2022-06-21	24.8	47					12	2022-05-25	22.7	48
	2022-06-22	24.6	41						2022-05-30	21.7	37
	2022-06-23	25	48						2022-05-31	20	42
	2022-06-24	25.4	50					13	2022-06-01	22.1	39
	2022-06-27	23.7	48						2022-06-02	22.1	39
	2022-06-28	24.5	44						2022-06-03	22.2	51
	2022-06-29	25.1	45						2022-07-04	24	44
15	2022-06-30	25.2	47						2022-07-05	22	42
									2022-07-06	23	41
									2022-07-07	21	42
								14	2022-07-11	24.1	44
									2022-07-12	20.9	39
									2022-07-13	25.7	43
									2022-07-14	24.3	50

## Sheet: Additional Table 2-CFUmL-1
Additional Table 2: Statistical significance for wet contact killing data: CFU/mL. A one-way ANOVA on ranks was performed, and when the mean difference was greater than would be expected by chance a multiple comparison procedure was performed to isolate groups which differ from the others. If the median values did not differ greater than would be expected by chance, no multiple comparison procedu…
Test	Comparison	Difference of Ranks	Q	p-value	p<0.05	Normality Test (Shapiro-Wilk)	Variance Test
Tukey	G_S2a vs ISS_S2a	141.5	3.877	0.017	Yes	failed (p<0.05)	Kruskal-Wallis One Way ANOVA on ranks
Tukey	G_S2a vs UT_S2a	19	0.521	0.928	No	failed (p<0.05)	Kruskal-Wallis One Way ANOVA on ranks
Tukey	UT_S2a vs ISS_S2a	122.5	3.356	0.046	Yes	failed (p<0.05)	Kruskal-Wallis One Way ANOVA on ranks
Tukey	UT_S2b vs ISS_S2b	155	4.247	0.008	Yes	failed (p<0.05)	Kruskal-Wallis One Way ANOVA on ranks
Tukey	UT_S2b vs G_S2b	13	0.356	0.966	No	failed (p<0.05)	Kruskal-Wallis One Way ANOVA on ranks
Tukey	G_S2b vs ISS_S2b	142	3.891	0.016	Yes	failed (p<0.05)	Kruskal-Wallis One Way ANOVA on ranks
Tukey	ISS_C2a vs UT_C2a	176.5	4.836	0.002	Yes	failed (p<0.05)	Kruskal-Wallis One Way ANOVA on ranks
Tukey	ISS_C2a vs G_C2a	47	1.288	0.634	No	failed (p<0.05)	Kruskal-Wallis One Way ANOVA on ranks
Tukey	G_C2a vs UT_C2a	129.5	3.548	0.032	Yes	failed (p<0.05)	Kruskal-Wallis One Way ANOVA on ranks
Tukey	ISS_C2b vs UT_C2b	196	5.37	<0.001	Yes	failed (p<0.05)	Kruskal-Wallis One Way ANOVA on ranks
Tukey	ISS_C2b vs G_C2b	86	2.356	0.218	No	failed (p<0.05)	Kruskal-Wallis One Way ANOVA on ranks
Tukey	G_C2b vs UT_C2b	110	3.014	0.084	No	failed (p<0.05)	Kruskal-Wallis One Way ANOVA on ranks
Tukey	ISS_B1 vs UT_B1	156.5	4.288	0.007	Yes	failed (p<0.05)	Kruskal-Wallis One Way ANOVA on ranks
Tukey	ISS_B1 vs G_B1	97	2.658	0.145	No	failed (p<0.05)	Kruskal-Wallis One Way ANOVA on ranks
Tukey	G_B1 vs UT_B1	59.5	1.63	0.482	No	failed (p<0.05)	Kruskal-Wallis One Way ANOVA on ranks
Tukey	G_B2a vs UT_B2a	183	5.014	0.001	Yes	failed (p<0.05)	Kruskal-Wallis One Way ANOVA on ranks
Tukey	G_B2a vs ISS_B2a	6	0.164	0.993	No	failed (p<0.05)	Kruskal-Wallis One Way ANOVA on ranks
Tukey	ISS_B2a vs UT_B2a	177	4.85	0.002	Yes	failed (p<0.05)	Kruskal-Wallis One Way ANOVA on ranks
Tukey	ISS_B2b vs UT_B2b	188	5.151	<0.001	Yes	failed (p<0.05)	Kruskal-Wallis One Way ANOVA on ranks
Tukey	ISS_B2b vs G_B2b	52	1.425	0.572	No	failed (p<0.05)	Kruskal-Wallis One Way ANOVA on ranks
Tukey	G_B2b vs UT_B2b	136	3.726	0.023	Yes	failed (p<0.05)	Kruskal-Wallis One Way ANOVA on ranks
No significance: S1, C1

## Sheet: Additional Table 3-Cu-MRSA
Additional Table 3: Statistical significance for copper concentration in MRSA wet contact killing assay: A one-way ANOVA on ranks was performed, and when the mean difference was greater than would be expected by chance a multiple comparison procedure was performed to isolate groups which differ from the others. Median values of sample groups S2a, S2b, and C2b did not differ greater than would be …
Test	Comparison	Difference of Ranks	Q	p-value	p<0,050	Normality Test (Shapiro-Wilk)	Equal Variance Test (Brown-Forsythe)	Comment
Dunn's method	G-S1 vs UT-S1	6.5	2.772	0.017	Yes	failed (p<0.05)	not performed	Treatment group size unequal
Dunn's method	G-S1 vs ISS-S1	2.792	1.102	0.811	No	failed (p<0.05)	not performed	Treatment group size unequal
Dunn's method	ISS-S1 vs UT-S1	3.708	1.464	0.43	No	failed (p<0.05)	not performed	Treatment group size unequal
Holm-Sidak	UT-C1 vs. G-C1	8.26	3.689	0.015	Yes	passed (p=0.3)	passed (p=0.167)
Holm-Sidak	UT-C1 vs. ISS-C1	6.145	2.744	0.045	Yes	passed (p=0.3)	passed (p=0.167)
Holm-Sidak	ISS-C1 vs. G-C1	2.115	0.945	0.37	No	passed (p=0.3)	passed (p=0.167)
Holm-Sidak	UT-C2a vs. G-C2a	11.203	4.324	0.006	Yes	passed (p=0.538)	passed (p=0.355)
Holm-Sidak	UT-C2a vs. ISS-C2a	10.697	4.129	0.005	Yes	passed (p=0.538)	passed (p=0.355)
Holm-Sidak	ISS-C2a vs. G-C2a	0.505	0.195	0.85	No	passed (p=0.538)	passed (p=0.355)
Holm-Sidak	UT-B1 vs. ISS-B1	7.123	4.321	0.006	Yes	passed (p=0.971)	passed (p=0.297)
Holm-Sidak	UT-B1 vs. G-B1	6.783	4.115	0.005	Yes	passed (p=0.971)	passed (p=0.297)
Holm-Sidak	G-B1 vs. ISS-B1	0.34	0.206	0.841	No	passed (p=0.971)	passed (p=0.297)
Tukey	UT-B2a vs G-B2a	30	4.16	0.009	Yes	passed (p=0.069)	failed (p<0.05)
Tukey	UT-B2a vs ISS-B2a	18	2.496	0.181	No	passed (p=0.069)	failed (p<0.05)
Tukey	ISS-B2a vs G-B2a	12	1.664	0.467	No	passed (p=0.069)	failed (p<0.05)
Dunn's method	UT-B2a vs G-B2a	7.5	2.942	0.01	Yes	passed (p=0.069)	failed (p<0.05)
Dunn's method	UT-B2a vs ISS-B2a	4.5	1.765	0.233	No	passed (p=0.069)	failed (p<0.05)
Dunn's method	ISS-B2a vs G-B2a	3	1.177	0.718	No	passed (p=0.069)	failed (p<0.05)
Tukey	UT-B2b vs G-B2b	26	3.606	0.029	Yes	passed (p=0.264)	failed (p<0.05)
Tukey	UT-B2b vs ISS-B2b	22	3.051	0.079	No	passed (p=0.264)	failed (p<0.05)
Tukey	ISS-B2b vs G-B2b	4	0.555	0.919	No	passed (p=0.264)	failed (p<0.05)
Dunn's method	UT-B2b vs G-B2b	6.5	2.55	0.032	Yes	passed (p=0.264)	failed (p<0.05)
Dunn's method	UT-B2b vs ISS-B2b	5.5	2.157	0.093	No	passed (p=0.264)	failed (p<0.05)
Dunn's method	ISS-B2b vs G-B2b	1	0.392	1	No	passed (p=0.264)	failed (p<0.05)
No significance: S2a, S2b, C2b

## Sheet: Additional Table 4-Cu-PBS
Additional Table 4: Statistical significance for copper concentration of PBS after 10 min surface exposure: A one-way ANOVA on ranks was performed, and when the mean difference was greater than would be expected by chance a multiple comparison procedure was performed to isolate groups which differ from the others. Median values of sample groups S2a and C1 did not differ greater than would be expe…
Test	Comparison	Difference of Ranks	Q	p-value	p<0,050	Normality Test (Shapiro-Wilk)	Equal Variance Test (Brown-Forsythe)
Holm-Sidak	UT-S1 vs. G-S1	0.568	6.676	<0.001	Yes	passed (p=0.167)	passed (p=0.322)
Holm-Sidak	UT-S1 vs. ISS-S1	0.287	3.382	0.016	Yes	passed (p=0.167)	passed (p=0.322)
Holm-Sidak	ISS-S1 vs. G-S1	0.28	3.294	0.009	Yes	passed (p=0.167)	passed (p=0.322)
Holm-Sidak	UT-S2b vs. G-S2b	0.285	6.284	<0.001	Yes	passed (p=0.240)	passed (p=0.453)
Holm-Sidak	UT-S2b vs. ISS-S2b	0.28	6.174	<0.001	Yes	passed (p=0.240)	passed (p=0.453)
Holm-Sidak	ISS-S2b vs. G-S2b	0.005	0.11	0.915	No	passed (p=0.240)	passed (p=0.453)
Holm-Sidak	UT-C2a vs. G-C2a	9.977	4.939	0.002	Yes	passed (p=0.181)	passed (p=0.355)
Holm-Sidak	UT-C2a vs. ISS-C2a	5.555	2.75	0.044	Yes	passed (p=0.181)	passed (p=0.355)
Holm-Sidak	ISS-C2a vs. G-C2a	4.422	2.189	0.056	No	passed (p=0.181)	passed (p=0.355)
Tukey	UT-C2b vs ISS-C2b	27	3.744	0.022	Yes	failed (p<0.05)	not performed
Tukey	UT-C2b vs G-C2b	21	2.91	0.098	No	failed (p<0.05)	not performed
Tukey	G-C2b vs ISS-C2b	6	0.832	0.826	No	failed (p<0.05)	not performed
Holm-Sidak	UT-B1 vs. ISS-B1	4.638	3.451	0.022	Yes	passed (p=0.824)	passed (p=0.613)
Holm-Sidak	UT-B1 vs. G-B1	4.413	3.283	0.019	Yes	passed (p=0.824)	passed (p=0.613)
Holm-Sidak	G-B1 vs. ISS-B1	0.225	0.167	0.871	No	passed (p=0.824)	passed (p=0.613)
Holm-Sidak	UT-B2a vs. G-B2a	8.883	3.389	0.024	Yes	passed (p=0.083)	passed (p=0.117)
Holm-Sidak	UT-B2a vs. ISS_B2a	6.885	2.627	0.054	No	passed (p=0.083)	passed (p=0.117)
Holm-Sidak	ISS_B2a vs. G-B2a	1.998	0.762	0.465	No	passed (p=0.083)	passed (p=0.117)
Holm-Sidak	UT-B2b vs. G-B2b	4.717	5.072	0.002	Yes	passed (p=0.709)	passed (p=0.477)
Holm-Sidak	UT-B2b vs. ISS-B2b	3.625	3.897	0.007	Yes	passed (p=0.709)	passed (p=0.477)
Holm-Sidak	ISS-B2b vs. G-B2b	1.092	1.175	0.27	No	passed (p=0.709)	passed (p=0.477)
No significance: S2a, C1

## Sheet: Additional Table 5-ISS & Sch
Additional Table 5: Diversity measures of samples grouped according to ISS and ground/school surfaces. For alpha diversity calculations, the metrics observed features, Shannon index, and Faith’s phylogenetic diversity index were used. Statistical significance was tested with Mann-Whitney-Wilcoxon tests. For beta diversity calculations the metric weighted and unweighted UniFrac and Bray Curtis wer…
group name	diversity	metric	group x	group y	p-value	test-statistic	num samples x	num samples y	avgdist	test name	min_group_size	num_permutations
geo_loc_name	alpha	PD_whole_tree	GER:NRW	ISS	0.00138	75000000	11	38	NaN	mannwhitneyu	1	NaN
geo_loc_name	alpha	PD_whole_tree	GER:NRW	School	0.034895	117000000	11	37	NaN	mannwhitneyu	1	NaN
geo_loc_name	alpha	PD_whole_tree	ISS	School	0.229061	817000000	38	37	NaN	mannwhitneyu	1	NaN
geo_loc_name	alpha	observed_features	GER:NRW	ISS	0.007018	96000000	11	38	NaN	mannwhitneyu	1	NaN
geo_loc_name	alpha	observed_features	GER:NRW	School	0.022521	110000000	11	37	NaN	mannwhitneyu	1	NaN
geo_loc_name	alpha	observed_features	ISS	School	0.795138	728000000	38	37	NaN	mannwhitneyu	1	NaN
geo_loc_name	alpha	shannon	GER:NRW	ISS	0.040489	123000000	11	38	NaN	mannwhitneyu	1	NaN
geo_loc_name	alpha	shannon	GER:NRW	School	0.05264	124000000	11	37	NaN	mannwhitneyu	1	NaN
geo_loc_name	alpha	shannon	ISS	School	0.770728	675000000	38	37	NaN	mannwhitneyu	1	NaN
geo_loc_name	beta	bray_curtis	GER:NRW	ISS	0.629	0.761507	11	38	0.605021	permanova	1	999
geo_loc_name	beta	bray_curtis	GER:NRW	School	0.434	0.880054	11	37	0.621631	permanova	1	999
geo_loc_name	beta	bray_curtis	ISS	School	0.095	1674904	38	37	0.703233	permanova	1	999
geo_loc_name	beta	unweighted_unifrac	GER:NRW	ISS	0.002	2385231	11	38	0.638817	permanova	1	999
geo_loc_name	beta	unweighted_unifrac	GER:NRW	School	0.015	2242875	11	37	0.625322	permanova	1	999
geo_loc_name	beta	unweighted_unifrac	ISS	School	0.01	2251268	38	37	0.66944	permanova	1	999
geo_loc_name	beta	weighted_unifrac	GER:NRW	ISS	0.268	1202338	11	38	0.249834	permanova	1	999
geo_loc_name	beta	weighted_unifrac	GER:NRW	School	0.481	0.857976	11	37	0.243928	permanova	1	999
geo_loc_name	beta	weighted_unifrac	ISS	School	0.496	0.790057	38	37	0.279149	permanova	1	999
FDR corrected alpha
0.0166667

## Sheet: Additional Table 6-Location
Additional Table 6: Diversity measures of bacterial composition on Touch Array surfaces grouped dependent on their location on the ISS and in schools. For alpha diversity calculations, the metrics observed features, Shannon index, and Faith’s phylogenetic diversity index were used. Statistical significance was tested with Mann-Whitney-Wilcoxon tests. For beta diversity calculations the metric wei…
group name	diversity	metric	group x	group y	p-value	test-statistic	num samples x	num samples y	avgdist	test name	min_group_size	num_permutations
toucharray_location	alpha	PD_whole_tree	Col1A4	LAB1S6	0.713303	50000000	10	9	NaN	mannwhitneyu	3	NaN
toucharray_location	alpha	PD_whole_tree	Col1A4	Nod2P2	0.000183	100000000	10	10	NaN	mannwhitneyu	3	NaN
toucharray_location	alpha	PD_whole_tree	Col1A4	Nod3A3	0.391267	34000000	10	9	NaN	mannwhitneyu	3	NaN
toucharray_location	alpha	PD_whole_tree	Col1A4	School_4	0.01554	67000000	10	8	NaN	mannwhitneyu	3	NaN
toucharray_location	alpha	PD_whole_tree	Col1A4	School_5	0.064022	75000000	10	10	NaN	mannwhitneyu	3	NaN
toucharray_location	alpha	PD_whole_tree	Col1A4	School_7	0.487668	54000000	10	9	NaN	mannwhitneyu	3	NaN
toucharray_location	alpha	PD_whole_tree	Col1A4	School_9	0.850107	53000000	10	10	NaN	mannwhitneyu	3	NaN
toucharray_location	alpha	PD_whole_tree	LAB1S6	Nod2P2	0.030486	72000000	9	10	NaN	mannwhitneyu	3	NaN
toucharray_location	alpha	PD_whole_tree	LAB1S6	Nod3A3	0.111961	22000000	9	9	NaN	mannwhitneyu	3	NaN
toucharray_location	alpha	PD_whole_tree	LAB1S6	School_4	0.027396	59000000	9	8	NaN	mannwhitneyu	3	NaN
toucharray_location	alpha	PD_whole_tree	LAB1S6	School_5	0.153042	63000000	9	10	NaN	mannwhitneyu	3	NaN
toucharray_location	alpha	PD_whole_tree	LAB1S6	School_7	0.791082	44000000	9	9	NaN	mannwhitneyu	3	NaN
toucharray_location	alpha	PD_whole_tree	LAB1S6	School_9	0.653379	39000000	9	10	NaN	mannwhitneyu	3	NaN
toucharray_location	alpha	PD_whole_tree	Nod2P2	Nod3A3	0.001259	5000000	10	9	NaN	mannwhitneyu	3	NaN
toucharray_location	alpha	PD_whole_tree	Nod2P2	School_4	0.236985	54000000	10	8	NaN	mannwhitneyu	3	NaN
toucharray_location	alpha	PD_whole_tree	Nod2P2	School_5	0.791337	46000000	10	10	NaN	mannwhitneyu	3	NaN
toucharray_location	alpha	PD_whole_tree	Nod2P2	School_7	0.000944	4000000	10	9	NaN	mannwhitneyu	3	NaN
toucharray_location	alpha	PD_whole_tree	Nod2P2	School_9	0.004586	12000000	10	10	NaN	mannwhitneyu	3	NaN
toucharray_location	alpha	PD_whole_tree	Nod3A3	School_4	0.007898	63000000	9	8	NaN	mannwhitneyu	3	NaN
toucharray_location	alpha	PD_whole_tree	Nod3A3	School_5	0.055014	69000000	9	10	NaN	mannwhitneyu	3	NaN
toucharray_location	alpha	PD_whole_tree	Nod3A3	School_7	0.093398	60000000	9	9	NaN	mannwhitneyu	3	NaN
toucharray_location	alpha	PD_whole_tree	Nod3A3	School_9	0.437943	55000000	9	10	NaN	mannwhitneyu	3	NaN
toucharray_location	alpha	PD_whole_tree	School_4	School_5	0.121989	22000000	8	10	NaN	mannwhitneyu	3	NaN
toucharray_location	alpha	PD_whole_tree	School_4	School_7	0.074455	17000000	8	9	NaN	mannwhitneyu	3	NaN
toucharray_location	alpha	PD_whole_tree	School_4	School_9	0.034279	16000000	8	10	NaN	mannwhitneyu	3	NaN
toucharray_location	alpha	PD_whole_tree	School_5	School_7	0.130911	26000000	10	9	NaN	mannwhitneyu	3	NaN
toucharray_location	alpha	PD_whole_tree	School_5	School_9	0.140465	30000000	10	10	NaN	mannwhitneyu	3	NaN
toucharray_location	alpha	PD_whole_tree	School_7	School_9	0.205667	29000000	9	10	NaN	mannwhitneyu	3	NaN
toucharray_location	alpha	observed_features	Col1A4	LAB1S6	0.094022	66000000	10	9	NaN	mannwhitneyu	3	NaN
toucharray_location	alpha	observed_features	Col1A4	Nod2P2	0.001004	94000000	10	10	NaN	mannwhitneyu	3	NaN
toucharray_location	alpha	observed_features	Col1A4	Nod3A3	0.024682	17000000	10	9	NaN	mannwhitneyu	3	NaN
toucharray_location	alpha	observed_features	Col1A4	School_4	0.029406	65000000	10	8	NaN	mannwhitneyu	3	NaN
toucharray_location	alpha	observed_features	Col1A4	School_5	0.037563	78000000	10	10	NaN	mannwhitneyu	3	NaN
toucharray_location	alpha	observed_features	Col1A4	School_7	0.002868	8000000	10	9	NaN	mannwhitneyu	3	NaN
toucharray_location	alpha	observed_features	Col1A4	School_9	0.57046	58000000	10	10	NaN	mannwhitneyu	3	NaN
toucharray_location	alpha	observed_features	LAB1S6	Nod2P2	0.03717	71000000	9	10	NaN	mannwhitneyu	3	NaN
toucharray_location	alpha	observed_features	LAB1S6	Nod3A3	0.006193	9000000	9	9	NaN	mannwhitneyu	3	NaN
toucharray_location	alpha	observed_features	LAB1S6	School_4	0.092719	54000000	9	8	NaN	mannwhitneyu	3	NaN
toucharray_location	alpha	observed_features	LAB1S6	School_5	0.368898	56500000	9	10	NaN	mannwhitneyu	3	NaN
toucharray_location	alpha	observed_features	LAB1S6	School_7	0.000574	1000000	9	9	NaN	mannwhitneyu	3	NaN
toucharray_location	alpha	observed_features	LAB1S6	School_9	0.347534	33000000	9	10	NaN	mannwhitneyu	3	NaN
toucharray_location	alpha	observed_features	Nod2P2	Nod3A3	0.000383	1000000	10	9	NaN	mannwhitneyu	3	NaN
toucharray_location	alpha	observed_features	Nod2P2	School_4	0.14571	57000000	10	8	NaN	mannwhitneyu	3	NaN
toucharray_location	alpha	observed_features	Nod2P2	School_5	0.82053	46500000	10	10	NaN	mannwhitneyu	3	NaN
toucharray_location	alpha	observed_features	Nod2P2	School_7	0.00028	0	10	9	NaN	mannwhitneyu	3	NaN
toucharray_location	alpha	observed_features	Nod2P2	School_9	0.003598	11000000	10	10	NaN	mannwhitneyu	3	NaN
toucharray_location	alpha	observed_features	Nod3A3	School_4	0.001563	67000000	9	8	NaN	mannwhitneyu	3	NaN
toucharray_location	alpha	observed_features	Nod3A3	School_5	0.004849	80000000	9	10	NaN	mannwhitneyu	3	NaN
toucharray_location	alpha	observed_features	Nod3A3	School_7	1000000	41000000	9	9	NaN	mannwhitneyu	3	NaN
toucharray_location	alpha	observed_features	Nod3A3	School_9	0.030413	72000000	9	10	NaN	mannwhitneyu	3	NaN
toucharray_location	alpha	observed_features	School_4	School_5	0.07541	19500000	8	10	NaN	mannwhitneyu	3	NaN
toucharray_location	alpha	observed_features	School_4	School_7	0.000576	3000000	8	9	NaN	mannwhitneyu	3	NaN
toucharray_location	alpha	observed_features	School_4	School_9	0.036698	16000000	8	10	NaN	mannwhitneyu	3	NaN
toucharray_location	alpha	observed_features	School_5	School_7	0.004849	10000000	10	9	NaN	mannwhitneyu	3	NaN
toucharray_location	alpha	observed_features	School_5	School_9	0.140316	30000000	10	10	NaN	mannwhitneyu	3	NaN
toucharray_location	alpha	observed_features	School_7	School_9	0.00219	83000000	9	10	NaN	mannwhitneyu	3	NaN
toucharray_location	alpha	shannon	Col1A4	LAB1S6	0.130911	64000000	10	9	NaN	mannwhitneyu	3	NaN
toucharray_location	alpha	shannon	Col1A4	Nod2P2	0.001008	94000000	10	10	NaN	mannwhitneyu	3	NaN
toucharray_location	alpha	shannon	Col1A4	Nod3A3	0.012763	14000000	10	9	NaN	mannwhitneyu	3	NaN
toucharray_location	alpha	shannon	Col1A4	School_4	0.067599	61000000	10	8	NaN	mannwhitneyu	3	NaN
toucharray_location	alpha	shannon	Col1A4	School_5	0.088973	73000000	10	10	NaN	mannwhitneyu	3	NaN
toucharray_location	alpha	shannon	Col1A4	School_7	0.000383	1000000	10	9	NaN	mannwhitneyu	3	NaN
toucharray_location	alpha	shannon	Col1A4	School_9	0.520523	59000000	10	10	NaN	mannwhitneyu	3	NaN
toucharray_location	alpha	shannon	LAB1S6	Nod2P2	0.307434	58000000	9	10	NaN	mannwhitneyu	3	NaN
toucharray_location	alpha	shannon	LAB1S6	Nod3A3	0.004718	8000000	9	9	NaN	mannwhitneyu	3	NaN
toucharray_location	alpha	shannon	LAB1S6	School_4	0.113945	53000000	9	8	NaN	mannwhitneyu	3	NaN
toucharray_location	alpha	shannon	LAB1S6	School_5	1000000	45000000	9	10	NaN	mannwhitneyu	3	NaN
toucharray_location	alpha	shannon	LAB1S6	School_7	0.000412	0	9	9	NaN	mannwhitneyu	3	NaN
toucharray_location	alpha	shannon	LAB1S6	School_9	0.437943	35000000	9	10	NaN	mannwhitneyu	3	NaN
toucharray_location	alpha	shannon	Nod2P2	Nod3A3	0.0022	7000000	10	9	NaN	mannwhitneyu	3	NaN
toucharray_location	alpha	shannon	Nod2P2	School_4	0.172814	56000000	10	8	NaN	mannwhitneyu	3	NaN
toucharray_location	alpha	shannon	Nod2P2	School_5	0.161972	31000000	10	10	NaN	mannwhitneyu	3	NaN
toucharray_location	alpha	shannon	Nod2P2	School_7	0.00028	0	10	9	NaN	mannwhitneyu	3	NaN
toucharray_location	alpha	shannon	Nod2P2	School_9	0.004586	12000000	10	10	NaN	mannwhitneyu	3	NaN
toucharray_location	alpha	shannon	Nod3A3	School_4	0.003702	65000000	9	8	NaN	mannwhitneyu	3	NaN
toucharray_location	alpha	shannon	Nod3A3	School_5	0.024745	73000000	9	10	NaN	mannwhitneyu	3	NaN
toucharray_location	alpha	shannon	Nod3A3	School_7	0.859819	38000000	9	9	NaN	mannwhitneyu	3	NaN
toucharray_location	alpha	shannon	Nod3A3	School_9	0.024745	73000000	9	10	NaN	mannwhitneyu	3	NaN
toucharray_location	alpha	shannon	School_4	School_5	0.083139	20000000	8	10	NaN	mannwhitneyu	3	NaN
toucharray_location	alpha	shannon	School_4	School_7	0.000329	2000000	8	9	NaN	mannwhitneyu	3	NaN
toucharray_location	alpha	shannon	School_4	School_9	0.067599	19000000	8	10	NaN	mannwhitneyu	3	NaN
toucharray_location	alpha	shannon	School_5	School_7	0.0022	7000000	10	9	NaN	mannwhitneyu	3	NaN
toucharray_location	alpha	shannon	School_5	School_9	0.212294	33000000	10	10	NaN	mannwhitneyu	3	NaN
toucharray_location	alpha	shannon	School_7	School_9	0.001259	85000000	9	10	NaN	mannwhitneyu	3	NaN
toucharray_location	beta	bray_curtis	Col1A4	LAB1S6	0.001	9997524	10	9	0.705126	permanova	3	999
toucharray_location	beta	bray_curtis	Col1A4	Nod2P2	0.001	19040219	10	10	0.712027	permanova	3	999
toucharray_location	beta	bray_curtis	Col1A4	Nod3A3	0.001	5553776	10	9	0.883111	permanova	3	999
toucharray_location	beta	bray_curtis	Col1A4	School_4	0.001	9033062	10	8	0.745417	permanova	3	999
toucharray_location	beta	bray_curtis	Col1A4	School_5	0.001	6283808	10	10	0.699867	permanova	3	999
toucharray_location	beta	bray_curtis	Col1A4	School_7	0.001	17327608	10	9	0.979333	permanova	3	999
toucharray_location	beta	bray_curtis	Col1A4	School_9	0.001	5351501	10	10	0.659187	permanova	3	999
toucharray_location	beta	bray_curtis	LAB1S6	Nod2P2	0.063	1758954	9	10	0.403407	permanova	3	999
toucharray_location	beta	bray_curtis	LAB1S6	Nod3A3	0.002	4296266	9	9	0.830486	permanova	3	999
toucharray_location	beta	bray_curtis	LAB1S6	School_4	0.469	0.914462	9	8	0.46313	permanova	3	999
toucharray_location	beta	bray_curtis	LAB1S6	School_5	0.278	1129791	9	10	0.534637	permanova	3	999
toucharray_location	beta	bray_curtis	LAB1S6	School_7	0.001	16446289	9	9	0.969893	permanova	3	999
toucharray_location	beta	bray_curtis	LAB1S6	School_9	0.145	1332594	9	10	0.535304	permanova	3	999
toucharray_location	beta	bray_curtis	Nod2P2	Nod3A3	0.001	6860653	10	9	0.821156	permanova	3	999
toucharray_location	beta	bray_curtis	Nod2P2	School_4	0.257	1208843	10	8	0.377567	permanova	3	999
toucharray_location	beta	bray_curtis	Nod2P2	School_5	0.024	1835527	10	10	0.468893	permanova	3	999
toucharray_location	beta	bray_curtis	Nod2P2	School_7	0.001	25311763	10	9	0.966993	permanova	3	999
toucharray_location	beta	bray_curtis	Nod2P2	School_9	0.005	2670807	10	10	0.48144	permanova	3	999
toucharray_location	beta	bray_curtis	Nod3A3	School_4	0.008	3473519	9	8	0.833907	permanova	3	999
toucharray_location	beta	bray_curtis	Nod3A3	School_5	0.006	3434789	9	10	0.85357	permanova	3	999
toucharray_location	beta	bray_curtis	Nod3A3	School_7	0.001	3376183	9	9	0.88084	permanova	3	999
toucharray_location	beta	bray_curtis	Nod3A3	School_9	0.005	3740703	9	10	0.848741	permanova	3	999
toucharray_location	beta	bray_curtis	School_4	School_5	0.327	1031434	8	10	0.540583	permanova	3	999
toucharray_location	beta	bray_curtis	School_4	School_7	0.001	13026106	8	9	0.96587	permanova	3	999
toucharray_location	beta	bray_curtis	School_4	School_9	0.145	1482578	8	10	0.5538	permanova	3	999
toucharray_location	beta	bray_curtis	School_5	School_7	0.001	12661624	10	9	0.972207	permanova	3	999
toucharray_location	beta	bray_curtis	School_5	School_9	0.869	0.563048	10	10	0.56352	permanova	3	999
toucharray_location	beta	bray_curtis	School_7	School_9	0.001	14065189	9	10	0.97363	permanova	3	999
toucharray_location	beta	unweighted_unifrac	Col1A4	LAB1S6	0.001	3918019	10	9	0.63536	permanova	3	999
toucharray_location	beta	unweighted_unifrac	Col1A4	Nod2P2	0.001	5855016	10	10	0.688125	permanova	3	999
toucharray_location	beta	unweighted_unifrac	Col1A4	Nod3A3	0.001	4124270	10	9	0.679409	permanova	3	999
toucharray_location	beta	unweighted_unifrac	Col1A4	School_4	0.001	6927143	10	8	0.706546	permanova	3	999
toucharray_location	beta	unweighted_unifrac	Col1A4	School_5	0.001	3282861	10	10	0.635755	permanova	3	999
toucharray_location	beta	unweighted_unifrac	Col1A4	School_7	0.004	2971324	10	9	0.499466	permanova	3	999
toucharray_location	beta	unweighted_unifrac	Col1A4	School_9	0.005	2212679	10	10	0.591766	permanova	3	999
toucharray_location	beta	unweighted_unifrac	LAB1S6	Nod2P2	0.017	1877345	9	10	0.679916	permanova	3	999
toucharray_location	beta	unweighted_unifrac	LAB1S6	Nod3A3	0.065	1487713	9	9	0.692484	permanova	3	999
toucharray_location	beta	unweighted_unifrac	LAB1S6	School_4	0.019	2876059	9	8	0.712545	permanova	3	999
toucharray_location	beta	unweighted_unifrac	LAB1S6	School_5	0.168	1312605	9	10	0.669199	permanova	3	999
toucharray_location	beta	unweighted_unifrac	LAB1S6	School_7	0.001	3306998	9	9	0.627944	permanova	3	999
toucharray_location	beta	unweighted_unifrac	LAB1S6	School_9	0.001	2002003	9	10	0.685598	permanova	3	999
toucharray_location	beta	unweighted_unifrac	Nod2P2	Nod3A3	0.005	2272424	10	9	0.723555	permanova	3	999
toucharray_location	beta	unweighted_unifrac	Nod2P2	School_4	0.215	1283737	10	8	0.658244	permanova	3	999
toucharray_location	beta	unweighted_unifrac	Nod2P2	School_5	0.388	1020634	10	10	0.660106	permanova	3	999
toucharray_location	beta	unweighted_unifrac	Nod2P2	School_7	0.001	4906405	10	9	0.677665	permanova	3	999
toucharray_location	beta	unweighted_unifrac	Nod2P2	School_9	0.002	2704593	10	10	0.711501	permanova	3	999
toucharray_location	beta	unweighted_unifrac	Nod3A3	School_4	0.011	3324409	9	8	0.761457	permanova	3	999
toucharray_location	beta	unweighted_unifrac	Nod3A3	School_5	0.029	1650366	9	10	0.713387	permanova	3	999
toucharray_location	beta	unweighted_unifrac	Nod3A3	School_7	0.001	4756618	9	9	0.709694	permanova	3	999
toucharray_location	beta	unweighted_unifrac	Nod3A3	School_9	0.001	2348026	9	10	0.728687	permanova	3	999
toucharray_location	beta	unweighted_unifrac	School_4	School_5	0.102	1585833	8	10	0.677877	permanova	3	999
toucharray_location	beta	unweighted_unifrac	School_4	School_7	0.001	5204245	8	9	0.677831	permanova	3	999
toucharray_location	beta	unweighted_unifrac	School_4	School_9	0.014	3004375	8	10	0.716591	permanova	3	999
toucharray_location	beta	unweighted_unifrac	School_5	School_7	0.003	3046815	10	9	0.636522	permanova	3	999
toucharray_location	beta	unweighted_unifrac	School_5	School_9	0.062	1556401	10	10	0.682126	permanova	3	999
toucharray_location	beta	unweighted_unifrac	School_7	School_9	0.009	1829725	9	10	0.586538	permanova	3	999
toucharray_location	beta	weighted_unifrac	Col1A4	LAB1S6	0.001	10291078	10	9	0.302711	permanova	3	999
toucharray_location	beta	weighted_unifrac	Col1A4	Nod2P2	0.001	25087924	10	10	0.352075	permanova	3	999
toucharray_location	beta	weighted_unifrac	Col1A4	Nod3A3	0.004	3655476	10	9	0.323327	permanova	3	999
toucharray_location	beta	weighted_unifrac	Col1A4	School_4	0.002	10388678	10	8	0.353161	permanova	3	999
toucharray_location	beta	weighted_unifrac	Col1A4	School_5	0.001	7498017	10	10	0.322276	permanova	3	999
toucharray_location	beta	weighted_unifrac	Col1A4	School_7	0.361	1089677	10	9	0.271857	permanova	3	999
toucharray_location	beta	weighted_unifrac	Col1A4	School_9	0.002	6422962	10	10	0.297345	permanova	3	999
toucharray_location	beta	weighted_unifrac	LAB1S6	Nod2P2	0.079	2132916	9	10	0.187544	permanova	3	999
toucharray_location	beta	weighted_unifrac	LAB1S6	Nod3A3	0.046	2459137	9	9	0.298153	permanova	3	999
toucharray_location	beta	weighted_unifrac	LAB1S6	School_4	0.549	0.646041	9	8	0.217206	permanova	3	999
toucharray_location	beta	weighted_unifrac	LAB1S6	School_5	0.612	0.747112	9	10	0.232611	permanova	3	999
toucharray_location	beta	weighted_unifrac	LAB1S6	School_7	0.02	3644384	9	9	0.300009	permanova	3	999
toucharray_location	beta	weighted_unifrac	LAB1S6	School_9	0.343	1116204	9	10	0.233908	permanova	3	999
toucharray_location	beta	weighted_unifrac	Nod2P2	Nod3A3	0.002	6189475	10	9	0.312259	permanova	3	999
toucharray_location	beta	weighted_unifrac	Nod2P2	School_4	0.603	0.619025	10	8	0.183004	permanova	3	999
toucharray_location	beta	weighted_unifrac	Nod2P2	School_5	0.101	1715010	10	10	0.211846	permanova	3	999
toucharray_location	beta	weighted_unifrac	Nod2P2	School_7	0.001	8811873	10	9	0.326126	permanova	3	999
toucharray_location	beta	weighted_unifrac	Nod2P2	School_9	0.021	3224738	10	10	0.227326	permanova	3	999
toucharray_location	beta	weighted_unifrac	Nod3A3	School_4	0.028	3275996	9	8	0.334634	permanova	3	999
toucharray_location	beta	weighted_unifrac	Nod3A3	School_5	0.079	1917867	9	10	0.319897	permanova	3	999
toucharray_location	beta	weighted_unifrac	Nod3A3	School_7	0.137	1540421	9	9	0.337508	permanova	3	999
toucharray_location	beta	weighted_unifrac	Nod3A3	School_9	0.117	1643727	9	10	0.308269	permanova	3	999
toucharray_location	beta	weighted_unifrac	School_4	School_5	0.614	0.641782	8	10	0.246921	permanova	3	999
toucharray_location	beta	weighted_unifrac	School_4	School_7	0.023	3823011	8	9	0.338716	permanova	3	999
toucharray_location	beta	weighted_unifrac	School_4	School_9	0.246	1385819	8	10	0.259625	permanova	3	999
toucharray_location	beta	weighted_unifrac	School_5	School_7	0.02	2956282	10	9	0.320921	permanova	3	999
toucharray_location	beta	weighted_unifrac	School_5	School_9	0.863	0.385116	10	10	0.250829	permanova	3	999
toucharray_location	beta	weighted_unifrac	School_7	School_9	0.042	2352145	9	10	0.303319	permanova	3	999
FDR corrected alpha
0.00178571

## Sheet: Additional Table 7-wControl 
Additional Table 7: Diversity measures of bacterial composition on surfaces grouped dependent on the experiment type (ISS/schools) and blank swab controls. For alpha diversity calculations, the metrics observed features, Shannon index, and Faith’s phylogenetic diversity index were used. Statistical significance was tested with Mann-Whitney-Wilcoxon tests. For beta diversity calculations the metri…
group name	diversity	metric	group x	group y	p-value	test-statistic	num samples x	num samples y	avgdist	test name	min_group_size	num_permutations
exp_type	alpha	PD_whole_tree	ISS	ISS_control	0.018361	156000000	38	5	NaN	mannwhitneyu	1	NaN
exp_type	alpha	PD_whole_tree	ISS	ground	0.229061	817000000	38	37	NaN	mannwhitneyu	1	NaN
exp_type	alpha	PD_whole_tree	ISS	ground_control	0.002797	169000000	38	5	NaN	mannwhitneyu	1	NaN
exp_type	alpha	PD_whole_tree	ISS_control	ground	0.236645	61000000	5	37	NaN	mannwhitneyu	1	NaN
exp_type	alpha	PD_whole_tree	ISS_control	ground_control	0.222222	19000000	5	5	NaN	mannwhitneyu	1	NaN
exp_type	alpha	PD_whole_tree	ground	ground_control	0.029436	148000000	37	5	NaN	mannwhitneyu	1	NaN
exp_type	alpha	observed_features	ISS	ISS_control	0.026649	154000000	38	5	NaN	mannwhitneyu	1	NaN
exp_type	alpha	observed_features	ISS	ground	0.795138	728000000	38	37	NaN	mannwhitneyu	1	NaN
exp_type	alpha	observed_features	ISS	ground_control	0.014527	160000000	38	5	NaN	mannwhitneyu	1	NaN
exp_type	alpha	observed_features	ISS_control	ground	0.094875	49000000	5	37	NaN	mannwhitneyu	1	NaN
exp_type	alpha	observed_features	ISS_control	ground_control	0.249153	18500000	5	5	NaN	mannwhitneyu	1	NaN
exp_type	alpha	observed_features	ground	ground_control	0.029617	149000000	37	5	NaN	mannwhitneyu	1	NaN
exp_type	alpha	shannon	ISS	ISS_control	0.092462	140000000	38	5	NaN	mannwhitneyu	1	NaN
exp_type	alpha	shannon	ISS	ground	0.770728	675000000	38	37	NaN	mannwhitneyu	1	NaN
exp_type	alpha	shannon	ISS	ground_control	0.039952	149000000	38	5	NaN	mannwhitneyu	1	NaN
exp_type	alpha	shannon	ISS_control	ground	0.155142	55000000	5	37	NaN	mannwhitneyu	1	NaN
exp_type	alpha	shannon	ISS_control	ground_control	0.420635	17000000	5	5	NaN	mannwhitneyu	1	NaN
exp_type	alpha	shannon	ground	ground_control	0.060842	141000000	37	5	NaN	mannwhitneyu	1	NaN
exp_type	beta	bray_curtis	ISS	ISS_control	0.5	0.836229	38	5	0.541172	permanova	1	999
exp_type	beta	bray_curtis	ISS	ground	0.083	1674904	38	37	0.703233	permanova	1	999
exp_type	beta	bray_curtis	ISS	ground_control	0.432	0.934367	38	5	0.594189	permanova	1	999
exp_type	beta	bray_curtis	ISS_control	ground	0.159	1417631	5	37	0.582371	permanova	1	999
exp_type	beta	bray_curtis	ISS_control	ground_control	0.145	1367840	5	5	0.412427	permanova	1	999
exp_type	beta	bray_curtis	ground	ground_control	0.71	0.59761	37	5	0.593823	permanova	1	999
exp_type	beta	unweighted_unifrac	ISS	ISS_control	0.25	1176497	38	5	0.604396	permanova	1	999
exp_type	beta	unweighted_unifrac	ISS	ground	0.009	2251268	38	37	0.66944	permanova	1	999
exp_type	beta	unweighted_unifrac	ISS	ground_control	0.002	2679366	38	5	0.645316	permanova	1	999
exp_type	beta	unweighted_unifrac	ISS_control	ground	0.066	1664871	5	37	0.614814	permanova	1	999
exp_type	beta	unweighted_unifrac	ISS_control	ground_control	0.16	1647299	5	5	0.492952	permanova	1	999
exp_type	beta	unweighted_unifrac	ground	ground_control	0.036	2013171	37	5	0.605246	permanova	1	999
exp_type	beta	weighted_unifrac	ISS	ISS_control	0.5	0.788387	38	5	0.230695	permanova	1	999
exp_type	beta	weighted_unifrac	ISS	ground	0.515	0.790057	38	37	0.279149	permanova	1	999
exp_type	beta	weighted_unifrac	ISS	ground_control	0.108	2047911	38	5	0.229374	permanova	1	999
exp_type	beta	weighted_unifrac	ISS_control	ground	0.484	0.843158	5	37	0.22988	permanova	1	999
exp_type	beta	weighted_unifrac	ISS_control	ground_control	0.143	1898392	5	5	0.13613	permanova	1	999
exp_type	beta	weighted_unifrac	ground	ground_control	0.182	1548848	37	5	0.21865	permanova	1	999
FDR corrected alpha
0.00833333

## Sheet: Supplementary Table 8-Surf type
Additional Table 8: Diversity measures of bacterial composition on surfaces grouped by surface types (metal and topography). For alpha diversity calculations, the metrics observed features, Shannon index, and Faith’s phylogenetic diversity index were used. Statistical significance was tested with Mann-Whitney-Wilcoxon tests. For beta diversity calculations the metric weighted and unweighted UniFr…
group name	diversity	metric	group x	group y	p-value	test-statistic	num samples x	num samples y	avgdist	test name	min_group_size	num_permutations
surface_type	alpha	PD_whole_tree	Alu	B1	0.798446	35000000	8	8	NaN	mannwhitneyu	1	NaN
surface_type	alpha	PD_whole_tree	Alu	B2a	0.851815	26000000	8	6	NaN	mannwhitneyu	1	NaN
surface_type	alpha	PD_whole_tree	Alu	B2b	0.662005	28000000	8	6	NaN	mannwhitneyu	1	NaN
surface_type	alpha	PD_whole_tree	Alu	C1	0.798446	35000000	8	8	NaN	mannwhitneyu	1	NaN
surface_type	alpha	PD_whole_tree	Alu	C2a	0.396892	36000000	8	7	NaN	mannwhitneyu	1	NaN
surface_type	alpha	PD_whole_tree	Alu	C2b	0.720901	36000000	8	8	NaN	mannwhitneyu	1	NaN
surface_type	alpha	PD_whole_tree	Alu	S1	0.441803	40000000	8	8	NaN	mannwhitneyu	1	NaN
surface_type	alpha	PD_whole_tree	Alu	S2a	0.382284	41000000	8	8	NaN	mannwhitneyu	1	NaN
surface_type	alpha	PD_whole_tree	Alu	S2b	0.798446	29000000	8	8	NaN	mannwhitneyu	1	NaN
surface_type	alpha	PD_whole_tree	B1	B2a	0.949717	25000000	8	6	NaN	mannwhitneyu	1	NaN
surface_type	alpha	PD_whole_tree	B1	B2b	0.490842	30000000	8	6	NaN	mannwhitneyu	1	NaN
surface_type	alpha	PD_whole_tree	B1	C1	0.798446	35000000	8	8	NaN	mannwhitneyu	1	NaN
surface_type	alpha	PD_whole_tree	B1	C2a	0.231857	39000000	8	7	NaN	mannwhitneyu	1	NaN
surface_type	alpha	PD_whole_tree	B1	C2b	0.573737	38000000	8	8	NaN	mannwhitneyu	1	NaN
surface_type	alpha	PD_whole_tree	B1	S1	0.328205	42000000	8	8	NaN	mannwhitneyu	1	NaN
surface_type	alpha	PD_whole_tree	B1	S2a	0.278632	43000000	8	8	NaN	mannwhitneyu	1	NaN
surface_type	alpha	PD_whole_tree	B1	S2b	0.798446	29000000	8	8	NaN	mannwhitneyu	1	NaN
surface_type	alpha	PD_whole_tree	B2a	B2b	0.699134	21000000	6	6	NaN	mannwhitneyu	1	NaN
surface_type	alpha	PD_whole_tree	B2a	C1	0.851815	26000000	6	8	NaN	mannwhitneyu	1	NaN
surface_type	alpha	PD_whole_tree	B2a	C2a	0.445221	27000000	6	7	NaN	mannwhitneyu	1	NaN
surface_type	alpha	PD_whole_tree	B2a	C2b	0.490842	30000000	6	8	NaN	mannwhitneyu	1	NaN
surface_type	alpha	PD_whole_tree	B2a	S1	0.662005	28000000	6	8	NaN	mannwhitneyu	1	NaN
surface_type	alpha	PD_whole_tree	B2a	S2a	0.413586	31000000	6	8	NaN	mannwhitneyu	1	NaN
surface_type	alpha	PD_whole_tree	B2a	S2b	0.754579	21000000	6	8	NaN	mannwhitneyu	1	NaN
surface_type	alpha	PD_whole_tree	B2b	C1	0.662005	20000000	6	8	NaN	mannwhitneyu	1	NaN
surface_type	alpha	PD_whole_tree	B2b	C2a	0.945221	20000000	6	7	NaN	mannwhitneyu	1	NaN
surface_type	alpha	PD_whole_tree	B2b	C2b	0.851815	22000000	6	8	NaN	mannwhitneyu	1	NaN
surface_type	alpha	PD_whole_tree	B2b	S1	0.949717	23000000	6	8	NaN	mannwhitneyu	1	NaN
surface_type	alpha	PD_whole_tree	B2b	S2a	1000000	24000000	6	8	NaN	mannwhitneyu	1	NaN
surface_type	alpha	PD_whole_tree	B2b	S2b	0.490842	18000000	6	8	NaN	mannwhitneyu	1	NaN
surface_type	alpha	PD_whole_tree	C1	C2a	0.694328	32000000	8	7	NaN	mannwhitneyu	1	NaN
surface_type	alpha	PD_whole_tree	C1	C2b	0.95913	33000000	8	8	NaN	mannwhitneyu	1	NaN
surface_type	alpha	PD_whole_tree	C1	S1	0.645377	37000000	8	8	NaN	mannwhitneyu	1	NaN
surface_type	alpha	PD_whole_tree	C1	S2a	0.505361	39000000	8	8	NaN	mannwhitneyu	1	NaN
surface_type	alpha	PD_whole_tree	C1	S2b	0.573737	26000000	8	8	NaN	mannwhitneyu	1	NaN
surface_type	alpha	PD_whole_tree	C2a	C2b	0.694328	24000000	7	8	NaN	mannwhitneyu	1	NaN
surface_type	alpha	PD_whole_tree	C2a	S1	0.866511	26000000	7	8	NaN	mannwhitneyu	1	NaN
surface_type	alpha	PD_whole_tree	C2a	S2a	0.694328	32000000	7	8	NaN	mannwhitneyu	1	NaN
surface_type	alpha	PD_whole_tree	C2a	S2b	0.280963	18000000	7	8	NaN	mannwhitneyu	1	NaN
surface_type	alpha	PD_whole_tree	C2b	S1	0.645377	37000000	8	8	NaN	mannwhitneyu	1	NaN
surface_type	alpha	PD_whole_tree	C2b	S2a	0.441803	40000000	8	8	NaN	mannwhitneyu	1	NaN
surface_type	alpha	PD_whole_tree	C2b	S2b	0.573737	26000000	8	8	NaN	mannwhitneyu	1	NaN
surface_type	alpha	PD_whole_tree	S1	S2a	0.720901	36000000	8	8	NaN	mannwhitneyu	1	NaN
surface_type	alpha	PD_whole_tree	S1	S2b	0.194872	19000000	8	8	NaN	mannwhitneyu	1	NaN
surface_type	alpha	PD_whole_tree	S2a	S2b	0.234499	20000000	8	8	NaN	mannwhitneyu	1	NaN
surface_type	alpha	observed_features	Alu	B1	0.916298	33500000	8	8	NaN	mannwhitneyu	1	NaN
surface_type	alpha	observed_features	Alu	B2a	0.949717	23000000	8	6	NaN	mannwhitneyu	1	NaN
surface_type	alpha	observed_features	Alu	B2b	1000000	24000000	8	6	NaN	mannwhitneyu	1	NaN
surface_type	alpha	observed_features	Alu	C1	1000000	32000000	8	8	NaN	mannwhitneyu	1	NaN
surface_type	alpha	observed_features	Alu	C2a	0.612587	33000000	8	7	NaN	mannwhitneyu	1	NaN
surface_type	alpha	observed_features	Alu	C2b	0.573737	38000000	8	8	NaN	mannwhitneyu	1	NaN
surface_type	alpha	observed_features	Alu	S1	0.573737	38000000	8	8	NaN	mannwhitneyu	1	NaN
surface_type	alpha	observed_features	Alu	S2a	0.505361	39000000	8	8	NaN	mannwhitneyu	1	NaN
surface_type	alpha	observed_features	Alu	S2b	0.798446	29000000	8	8	NaN	mannwhitneyu	1	NaN
surface_type	alpha	observed_features	B1	B2a	0.662005	20000000	8	6	NaN	mannwhitneyu	1	NaN
surface_type	alpha	observed_features	B1	B2b	0.949717	23000000	8	6	NaN	mannwhitneyu	1	NaN
surface_type	alpha	observed_features	B1	C1	0.878477	30000000	8	8	NaN	mannwhitneyu	1	NaN
surface_type	alpha	observed_features	B1	C2a	0.955089	29000000	8	7	NaN	mannwhitneyu	1	NaN
surface_type	alpha	observed_features	B1	C2b	0.833514	34500000	8	8	NaN	mannwhitneyu	1	NaN
surface_type	alpha	observed_features	B1	S1	0.798446	35000000	8	8	NaN	mannwhitneyu	1	NaN
surface_type	alpha	observed_features	B1	S2a	0.645377	37000000	8	8	NaN	mannwhitneyu	1	NaN
surface_type	alpha	observed_features	B1	S2b	0.720901	28000000	8	8	NaN	mannwhitneyu	1	NaN
surface_type	alpha	observed_features	B2a	B2b	0.937229	19000000	6	6	NaN	mannwhitneyu	1	NaN
surface_type	alpha	observed_features	B2a	C1	0.949717	25000000	6	8	NaN	mannwhitneyu	1	NaN
surface_type	alpha	observed_features	B2a	C2a	0.628205	25000000	6	7	NaN	mannwhitneyu	1	NaN
surface_type	alpha	observed_features	B2a	C2b	0.754579	27000000	6	8	NaN	mannwhitneyu	1	NaN
surface_type	alpha	observed_features	B2a	S1	0.490842	30000000	6	8	NaN	mannwhitneyu	1	NaN
surface_type	alpha	observed_features	B2a	S2a	0.572761	29000000	6	8	NaN	mannwhitneyu	1	NaN
surface_type	alpha	observed_features	B2a	S2b	0.949717	23000000	6	8	NaN	mannwhitneyu	1	NaN
surface_type	alpha	observed_features	B2b	C1	1000000	24000000	6	8	NaN	mannwhitneyu	1	NaN
surface_type	alpha	observed_features	B2b	C2a	0.835664	23000000	6	7	NaN	mannwhitneyu	1	NaN
surface_type	alpha	observed_features	B2b	C2b	0.897167	25500000	6	8	NaN	mannwhitneyu	1	NaN
surface_type	alpha	observed_features	B2b	S1	0.851815	26000000	6	8	NaN	mannwhitneyu	1	NaN
surface_type	alpha	observed_features	B2b	S2a	0.490842	30000000	6	8	NaN	mannwhitneyu	1	NaN
surface_type	alpha	observed_features	B2b	S2b	1000000	24500000	6	8	NaN	mannwhitneyu	1	NaN
surface_type	alpha	observed_features	C1	C2a	0.53582	34000000	8	7	NaN	mannwhitneyu	1	NaN
surface_type	alpha	observed_features	C1	C2b	0.505361	39000000	8	8	NaN	mannwhitneyu	1	NaN
surface_type	alpha	observed_features	C1	S1	0.382284	41000000	8	8	NaN	mannwhitneyu	1	NaN
surface_type	alpha	observed_features	C1	S2a	0.720901	36000000	8	8	NaN	mannwhitneyu	1	NaN
surface_type	alpha	observed_features	C1	S2b	0.798446	29000000	8	8	NaN	mannwhitneyu	1	NaN
surface_type	alpha	observed_features	C2a	C2b	0.955089	27000000	7	8	NaN	mannwhitneyu	1	NaN
surface_type	alpha	observed_features	C2a	S1	0.728221	31500000	7	8	NaN	mannwhitneyu	1	NaN
surface_type	alpha	observed_features	C2a	S2a	0.907786	29500000	7	8	NaN	mannwhitneyu	1	NaN
surface_type	alpha	observed_features	C2a	S2b	0.53582	22000000	7	8	NaN	mannwhitneyu	1	NaN
surface_type	alpha	observed_features	C2b	S1	0.798446	35000000	8	8	NaN	mannwhitneyu	1	NaN
surface_type	alpha	observed_features	C2b	S2a	0.878477	34000000	8	8	NaN	mannwhitneyu	1	NaN
surface_type	alpha	observed_features	C2b	S2b	0.573737	26000000	8	8	NaN	mannwhitneyu	1	NaN
surface_type	alpha	observed_features	S1	S2a	0.916298	33500000	8	8	NaN	mannwhitneyu	1	NaN
surface_type	alpha	observed_features	S1	S2b	0.505361	25000000	8	8	NaN	mannwhitneyu	1	NaN
surface_type	alpha	observed_features	S2a	S2b	0.328205	22000000	8	8	NaN	mannwhitneyu	1	NaN
surface_type	alpha	shannon	Alu	B1	0.878477	34000000	8	8	NaN	mannwhitneyu	1	NaN
surface_type	alpha	shannon	Alu	B2a	0.754579	27000000	8	6	NaN	mannwhitneyu	1	NaN
surface_type	alpha	shannon	Alu	B2b	0.949717	23000000	8	6	NaN	mannwhitneyu	1	NaN
surface_type	alpha	shannon	Alu	C1	1000000	32000000	8	8	NaN	mannwhitneyu	1	NaN
surface_type	alpha	shannon	Alu	C2a	0.778866	31000000	8	7	NaN	mannwhitneyu	1	NaN
surface_type	alpha	shannon	Alu	C2b	0.720901	36000000	8	8	NaN	mannwhitneyu	1	NaN
surface_type	alpha	shannon	Alu	S1	0.505361	39000000	8	8	NaN	mannwhitneyu	1	NaN
surface_type	alpha	shannon	Alu	S2a	0.645377	37000000	8	8	NaN	mannwhitneyu	1	NaN
surface_type	alpha	shannon	Alu	S2b	0.95913	33000000	8	8	NaN	mannwhitneyu	1	NaN
surface_type	alpha	shannon	B1	B2a	0.949717	25000000	8	6	NaN	mannwhitneyu	1	NaN
surface_type	alpha	shannon	B1	B2b	0.851815	22000000	8	6	NaN	mannwhitneyu	1	NaN
surface_type	alpha	shannon	B1	C1	0.878477	30000000	8	8	NaN	mannwhitneyu	1	NaN
surface_type	alpha	shannon	B1	C2a	0.694328	32000000	8	7	NaN	mannwhitneyu	1	NaN
surface_type	alpha	shannon	B1	C2b	1000000	32000000	8	8	NaN	mannwhitneyu	1	NaN
surface_type	alpha	shannon	B1	S1	0.878477	34000000	8	8	NaN	mannwhitneyu	1	NaN
surface_type	alpha	shannon	B1	S2a	0.878477	34000000	8	8	NaN	mannwhitneyu	1	NaN
surface_type	alpha	shannon	B1	S2b	1000000	32000000	8	8	NaN	mannwhitneyu	1	NaN
surface_type	alpha	shannon	B2a	B2b	0.699134	15000000	6	6	NaN	mannwhitneyu	1	NaN
surface_type	alpha	shannon	B2a	C1	0.851815	22000000	6	8	NaN	mannwhitneyu	1	NaN
surface_type	alpha	shannon	B2a	C2a	0.835664	23000000	6	7	NaN	mannwhitneyu	1	NaN
surface_type	alpha	shannon	B2a	C2b	0.851815	26000000	6	8	NaN	mannwhitneyu	1	NaN
surface_type	alpha	shannon	B2a	S1	0.490842	30000000	6	8	NaN	mannwhitneyu	1	NaN
surface_type	alpha	shannon	B2a	S2a	0.949717	25000000	6	8	NaN	mannwhitneyu	1	NaN
surface_type	alpha	shannon	B2a	S2b	0.851815	26000000	6	8	NaN	mannwhitneyu	1	NaN
surface_type	alpha	shannon	B2b	C1	1000000	24000000	6	8	NaN	mannwhitneyu	1	NaN
surface_type	alpha	shannon	B2b	C2a	0.835664	23000000	6	7	NaN	mannwhitneyu	1	NaN
surface_type	alpha	shannon	B2b	C2b	0.754579	27000000	6	8	NaN	mannwhitneyu	1	NaN
surface_type	alpha	shannon	B2b	S1	0.754579	27000000	6	8	NaN	mannwhitneyu	1	NaN
surface_type	alpha	shannon	B2b	S2a	0.572761	29000000	6	8	NaN	mannwhitneyu	1	NaN
surface_type	alpha	shannon	B2b	S2b	0.851815	26000000	6	8	NaN	mannwhitneyu	1	NaN
surface_type	alpha	shannon	C1	C2a	0.53582	34000000	8	7	NaN	mannwhitneyu	1	NaN
surface_type	alpha	shannon	C1	C2b	0.573737	38000000	8	8	NaN	mannwhitneyu	1	NaN
surface_type	alpha	shannon	C1	S1	0.441803	40000000	8	8	NaN	mannwhitneyu	1	NaN
surface_type	alpha	shannon	C1	S2a	0.573737	38000000	8	8	NaN	mannwhitneyu	1	NaN
surface_type	alpha	shannon	C1	S2b	0.95913	31000000	8	8	NaN	mannwhitneyu	1	NaN
surface_type	alpha	shannon	C2a	C2b	0.955089	29000000	7	8	NaN	mannwhitneyu	1	NaN
surface_type	alpha	shannon	C2a	S1	0.778866	31000000	7	8	NaN	mannwhitneyu	1	NaN
surface_type	alpha	shannon	C2a	S2a	0.955089	29000000	7	8	NaN	mannwhitneyu	1	NaN
surface_type	alpha	shannon	C2a	S2b	0.778866	25000000	7	8	NaN	mannwhitneyu	1	NaN
surface_type	alpha	shannon	C2b	S1	1000000	32000000	8	8	NaN	mannwhitneyu	1	NaN
surface_type	alpha	shannon	C2b	S2a	0.878477	34000000	8	8	NaN	mannwhitneyu	1	NaN
surface_type	alpha	shannon	C2b	S2b	0.798446	29000000	8	8	NaN	mannwhitneyu	1	NaN
surface_type	alpha	shannon	S1	S2a	1000000	32000000	8	8	NaN	mannwhitneyu	1	NaN
surface_type	alpha	shannon	S1	S2b	0.720901	28000000	8	8	NaN	mannwhitneyu	1	NaN
surface_type	alpha	shannon	S2a	S2b	0.720901	28000000	8	8	NaN	mannwhitneyu	1	NaN
surface_type	beta	bray_curtis	Alu	B1	0.997	0.337021	8	8	0.722104	permanova	1	999
surface_type	beta	bray_curtis	Alu	B2a	0.91	0.523167	8	6	0.68875	permanova	1	999
surface_type	beta	bray_curtis	Alu	B2b	0.994	0.385499	8	6	0.710306	permanova	1	999
surface_type	beta	bray_curtis	Alu	C1	0.978	0.44286	8	8	0.771083	permanova	1	999
surface_type	beta	bray_curtis	Alu	C2a	0.975	0.507167	8	7	0.711833	permanova	1	999
surface_type	beta	bray_curtis	Alu	C2b	0.942	0.51631	8	8	0.702521	permanova	1	999
surface_type	beta	bray_curtis	Alu	S1	0.879	0.546346	8	8	0.685521	permanova	1	999
surface_type	beta	bray_curtis	Alu	S2a	0.99	0.510224	8	8	0.719229	permanova	1	999
surface_type	beta	bray_curtis	Alu	S2b	0.952	0.502905	8	8	0.719313	permanova	1	999
surface_type	beta	bray_curtis	B1	B2a	0.851	0.551736	8	6	0.679222	permanova	1	999
surface_type	beta	bray_curtis	B1	B2b	0.977	0.371683	8	6	0.694556	permanova	1	999
surface_type	beta	bray_curtis	B1	C1	0.938	0.487553	8	8	0.766625	permanova	1	999
surface_type	beta	bray_curtis	B1	C2a	0.832	0.625287	8	7	0.708857	permanova	1	999
surface_type	beta	bray_curtis	B1	C2b	0.812	0.617114	8	8	0.69875	permanova	1	999
surface_type	beta	bray_curtis	B1	S1	0.879	0.54642	8	8	0.673167	permanova	1	999
surface_type	beta	bray_curtis	B1	S2a	0.961	0.518671	8	8	0.706188	permanova	1	999
surface_type	beta	bray_curtis	B1	S2b	0.883	0.550803	8	8	0.710417	permanova	1	999
surface_type	beta	bray_curtis	B2a	B2b	0.929	0.473092	6	6	0.655481	permanova	1	999
surface_type	beta	bray_curtis	B2a	C1	0.805	0.656301	6	8	0.733528	permanova	1	999
surface_type	beta	bray_curtis	B2a	C2a	0.951	0.500843	6	7	0.651238	permanova	1	999
surface_type	beta	bray_curtis	B2a	C2b	0.927	0.475152	6	8	0.642944	permanova	1	999
surface_type	beta	bray_curtis	B2a	S1	0.91	0.491604	6	8	0.621361	permanova	1	999
surface_type	beta	bray_curtis	B2a	S2a	0.919	0.559542	6	8	0.668306	permanova	1	999
surface_type	beta	bray_curtis	B2a	S2b	0.986	0.347408	6	8	0.652278	permanova	1	999
surface_type	beta	bray_curtis	B2b	C1	0.945	0.433468	6	8	0.74875	permanova	1	999
surface_type	beta	bray_curtis	B2b	C2a	0.8	0.562618	6	7	0.688762	permanova	1	999
surface_type	beta	bray_curtis	B2b	C2b	0.847	0.499131	6	8	0.672972	permanova	1	999
surface_type	beta	bray_curtis	B2b	S1	0.736	0.563251	6	8	0.656167	permanova	1	999
surface_type	beta	bray_curtis	B2b	S2a	0.766	0.650907	6	8	0.696417	permanova	1	999
surface_type	beta	bray_curtis	B2b	S2b	0.769	0.614601	6	8	0.692528	permanova	1	999
surface_type	beta	bray_curtis	C1	C2a	0.873	0.544327	8	7	0.746905	permanova	1	999
surface_type	beta	bray_curtis	C1	C2b	0.64	0.737569	8	8	0.746667	permanova	1	999
surface_type	beta	bray_curtis	C1	S1	0.522	0.830156	8	8	0.732396	permanova	1	999
surface_type	beta	bray_curtis	C1	S2a	0.832	0.639251	8	8	0.758521	permanova	1	999
surface_type	beta	bray_curtis	C1	S2b	0.926	0.538877	8	8	0.755271	permanova	1	999
surface_type	beta	bray_curtis	C2a	C2b	0.877	0.529369	7	8	0.672595	permanova	1	999
surface_type	beta	bray_curtis	C2a	S1	0.898	0.444766	7	8	0.647143	permanova	1	999
surface_type	beta	bray_curtis	C2a	S2a	0.963	0.508819	7	8	0.689119	permanova	1	999
surface_type	beta	bray_curtis	C2a	S2b	0.98	0.507384	7	8	0.688595	permanova	1	999
surface_type	beta	bray_curtis	C2b	S1	0.925	0.431452	8	8	0.635437	permanova	1	999
surface_type	beta	bray_curtis	C2b	S2a	0.975	0.501854	8	8	0.676375	permanova	1	999
surface_type	beta	bray_curtis	C2b	S2b	0.955	0.50986	8	8	0.675708	permanova	1	999
surface_type	beta	bray_curtis	S1	S2a	0.945	0.497457	8	8	0.655271	permanova	1	999
surface_type	beta	bray_curtis	S1	S2b	0.909	0.554949	8	8	0.655854	permanova	1	999
surface_type	beta	bray_curtis	S2a	S2b	0.926	0.502397	8	8	0.693625	permanova	1	999
surface_type	beta	unweighted_unifrac	Alu	B1	0.721	0.812636	8	8	0.654478	permanova	1	999
surface_type	beta	unweighted_unifrac	Alu	B2a	0.946	0.629507	8	6	0.686345	permanova	1	999
surface_type	beta	unweighted_unifrac	Alu	B2b	0.821	0.725944	8	6	0.68556	permanova	1	999
surface_type	beta	unweighted_unifrac	Alu	C1	0.888	0.654473	8	8	0.673646	permanova	1	999
surface_type	beta	unweighted_unifrac	Alu	C2a	0.856	0.689714	8	7	0.677903	permanova	1	999
surface_type	beta	unweighted_unifrac	Alu	C2b	0.977	0.517794	8	8	0.68684	permanova	1	999
surface_type	beta	unweighted_unifrac	Alu	S1	0.97	0.575918	8	8	0.695269	permanova	1	999
surface_type	beta	unweighted_unifrac	Alu	S2a	0.981	0.453725	8	8	0.654506	permanova	1	999
surface_type	beta	unweighted_unifrac	Alu	S2b	0.974	0.581904	8	8	0.684909	permanova	1	999
surface_type	beta	unweighted_unifrac	B1	B2a	0.371	1062497	8	6	0.644082	permanova	1	999
surface_type	beta	unweighted_unifrac	B1	B2b	0.578	0.872715	8	6	0.624822	permanova	1	999
surface_type	beta	unweighted_unifrac	B1	C1	0.746	0.787131	8	8	0.615715	permanova	1	999
surface_type	beta	unweighted_unifrac	B1	C2a	0.194	1228775	8	7	0.634489	permanova	1	999
surface_type	beta	unweighted_unifrac	B1	C2b	0.491	0.951243	8	8	0.647444	permanova	1	999
surface_type	beta	unweighted_unifrac	B1	S1	0.157	1260115	8	8	0.665272	permanova	1	999
surface_type	beta	unweighted_unifrac	B1	S2a	0.282	1122948	8	8	0.624542	permanova	1	999
surface_type	beta	unweighted_unifrac	B1	S2b	0.65	0.864301	8	8	0.635355	permanova	1	999
surface_type	beta	unweighted_unifrac	B2a	B2b	0.432	1015017	6	6	0.683341	permanova	1	999
surface_type	beta	unweighted_unifrac	B2a	C1	0.381	1079476	6	8	0.672972	permanova	1	999
surface_type	beta	unweighted_unifrac	B2a	C2a	0.562	0.901735	6	7	0.666152	permanova	1	999
surface_type	beta	unweighted_unifrac	B2a	C2b	0.936	0.60103	6	8	0.674545	permanova	1	999
surface_type	beta	unweighted_unifrac	B2a	S1	0.636	0.849227	6	8	0.690987	permanova	1	999
surface_type	beta	unweighted_unifrac	B2a	S2a	0.644	0.837831	6	8	0.661029	permanova	1	999
surface_type	beta	unweighted_unifrac	B2a	S2b	0.901	0.655609	6	8	0.663578	permanova	1	999
surface_type	beta	unweighted_unifrac	B2b	C1	0.921	0.561593	6	8	0.638079	permanova	1	999
surface_type	beta	unweighted_unifrac	B2b	C2a	0.88	0.56185	6	7	0.639485	permanova	1	999
surface_type	beta	unweighted_unifrac	B2b	C2b	0.859	0.695245	6	8	0.673053	permanova	1	999
surface_type	beta	unweighted_unifrac	B2b	S1	0.901	0.67376	6	8	0.677185	permanova	1	999
surface_type	beta	unweighted_unifrac	B2b	S2a	0.69	0.805658	6	8	0.647331	permanova	1	999
surface_type	beta	unweighted_unifrac	B2b	S2b	0.859	0.709602	6	8	0.662943	permanova	1	999
surface_type	beta	unweighted_unifrac	C1	C2a	0.778	0.716653	8	7	0.640856	permanova	1	999
surface_type	beta	unweighted_unifrac	C1	C2b	0.862	0.644242	8	8	0.659147	permanova	1	999
surface_type	beta	unweighted_unifrac	C1	S1	0.676	0.815512	8	8	0.673616	permanova	1	999
surface_type	beta	unweighted_unifrac	C1	S2a	0.677	0.775628	8	8	0.638464	permanova	1	999
surface_type	beta	unweighted_unifrac	C1	S2b	0.785	0.742039	8	8	0.656051	permanova	1	999
surface_type	beta	unweighted_unifrac	C2a	C2b	0.962	0.564759	7	8	0.661299	permanova	1	999
surface_type	beta	unweighted_unifrac	C2a	S1	0.861	0.684796	7	8	0.67313	permanova	1	999
surface_type	beta	unweighted_unifrac	C2a	S2a	0.646	0.805719	7	8	0.645663	permanova	1	999
surface_type	beta	unweighted_unifrac	C2a	S2b	0.865	0.686058	7	8	0.654675	permanova	1	999
surface_type	beta	unweighted_unifrac	C2b	S1	0.981	0.456205	8	8	0.681655	permanova	1	999
surface_type	beta	unweighted_unifrac	C2b	S2a	0.634	0.81495	8	8	0.663657	permanova	1	999
surface_type	beta	unweighted_unifrac	C2b	S2b	0.903	0.689328	8	8	0.67852	permanova	1	999
surface_type	beta	unweighted_unifrac	S1	S2a	0.83	0.689085	8	8	0.666274	permanova	1	999
surface_type	beta	unweighted_unifrac	S1	S2b	0.402	1045132	8	8	0.699199	permanova	1	999
surface_type	beta	unweighted_unifrac	S2a	S2b	0.487	0.94103	8	8	0.662168	permanova	1	999
surface_type	beta	weighted_unifrac	Alu	B1	0.959	0.207305	8	8	0.268415	permanova	1	999
surface_type	beta	weighted_unifrac	Alu	B2a	0.353	1047909	8	6	0.267586	permanova	1	999
surface_type	beta	weighted_unifrac	Alu	B2b	0.754	0.479994	8	6	0.264444	permanova	1	999
surface_type	beta	weighted_unifrac	Alu	C1	0.501	0.769514	8	8	0.311894	permanova	1	999
surface_type	beta	weighted_unifrac	Alu	C2a	0.883	0.349711	8	7	0.288038	permanova	1	999
surface_type	beta	weighted_unifrac	Alu	C2b	0.775	0.46609	8	8	0.276179	permanova	1	999
surface_type	beta	weighted_unifrac	Alu	S1	0.495	0.689053	8	8	0.264218	permanova	1	999
surface_type	beta	weighted_unifrac	Alu	S2a	0.957	0.354078	8	8	0.309592	permanova	1	999
surface_type	beta	weighted_unifrac	Alu	S2b	0.508	0.833496	8	8	0.281722	permanova	1	999
surface_type	beta	weighted_unifrac	B1	B2a	0.407	0.990212	8	6	0.253729	permanova	1	999
surface_type	beta	weighted_unifrac	B1	B2b	0.788	0.47838	8	6	0.2455	permanova	1	999
surface_type	beta	weighted_unifrac	B1	C1	0.66	0.593518	8	8	0.297286	permanova	1	999
surface_type	beta	weighted_unifrac	B1	C2a	0.933	0.270538	8	7	0.273356	permanova	1	999
surface_type	beta	weighted_unifrac	B1	C2b	0.693	0.62087	8	8	0.265872	permanova	1	999
surface_type	beta	weighted_unifrac	B1	S1	0.363	0.934913	8	8	0.256305	permanova	1	999
surface_type	beta	weighted_unifrac	B1	S2a	0.885	0.5021	8	8	0.299652	permanova	1	999
surface_type	beta	weighted_unifrac	B1	S2b	0.574	0.767624	8	8	0.265536	permanova	1	999
surface_type	beta	weighted_unifrac	B2a	B2b	0.217	1347224	6	6	0.251306	permanova	1	999
surface_type	beta	weighted_unifrac	B2a	C1	0.32	1057966	6	8	0.292012	permanova	1	999
surface_type	beta	weighted_unifrac	B2a	C2a	0.643	0.67322	6	7	0.262902	permanova	1	999
surface_type	beta	weighted_unifrac	B2a	C2b	0.524	0.750792	6	8	0.254522	permanova	1	999
surface_type	beta	weighted_unifrac	B2a	S1	0.618	0.588313	6	8	0.236043	permanova	1	999
surface_type	beta	weighted_unifrac	B2a	S2a	0.65	0.698238	6	8	0.29278	permanova	1	999
surface_type	beta	weighted_unifrac	B2a	S2b	0.967	0.195515	6	8	0.239391	permanova	1	999
surface_type	beta	weighted_unifrac	B2b	C1	0.787	0.486578	6	8	0.288875	permanova	1	999
surface_type	beta	weighted_unifrac	B2b	C2a	0.818	0.454535	6	7	0.266653	permanova	1	999
surface_type	beta	weighted_unifrac	B2b	C2b	0.921	0.357104	6	8	0.249016	permanova	1	999
surface_type	beta	weighted_unifrac	B2b	S1	0.294	1173288	6	8	0.251625	permanova	1	999
surface_type	beta	weighted_unifrac	B2b	S2a	0.941	0.407638	6	8	0.288429	permanova	1	999
surface_type	beta	weighted_unifrac	B2b	S2b	0.358	1020584	6	8	0.259581	permanova	1	999
surface_type	beta	weighted_unifrac	C1	C2a	0.831	0.410893	8	7	0.308852	permanova	1	999
surface_type	beta	weighted_unifrac	C1	C2b	0.589	0.681629	8	8	0.301972	permanova	1	999
surface_type	beta	weighted_unifrac	C1	S1	0.235	1305759	8	8	0.296925	permanova	1	999
surface_type	beta	weighted_unifrac	C1	S2a	0.862	0.427653	8	8	0.333513	permanova	1	999
surface_type	beta	weighted_unifrac	C1	S2b	0.462	0.874309	8	8	0.303367	permanova	1	999
surface_type	beta	weighted_unifrac	C2a	C2b	0.782	0.530908	7	8	0.282044	permanova	1	999
surface_type	beta	weighted_unifrac	C2a	S1	0.481	0.772407	7	8	0.272818	permanova	1	999
surface_type	beta	weighted_unifrac	C2a	S2a	0.998	0.19821	7	8	0.312296	permanova	1	999
surface_type	beta	weighted_unifrac	C2a	S2b	0.823	0.410009	7	8	0.273549	permanova	1	999
surface_type	beta	weighted_unifrac	C2b	S1	0.714	0.494418	8	8	0.251503	permanova	1	999
surface_type	beta	weighted_unifrac	C2b	S2a	0.889	0.42509	8	8	0.300785	permanova	1	999
surface_type	beta	weighted_unifrac	C2b	S2b	0.702	0.644942	8	8	0.266962	permanova	1	999
surface_type	beta	weighted_unifrac	S1	S2a	0.499	0.811349	8	8	0.293541	permanova	1	999
surface_type	beta	weighted_unifrac	S1	S2b	0.706	0.561432	8	8	0.251447	permanova	1	999
surface_type	beta	weighted_unifrac	S2a	S2b	0.882	0.494185	8	8	0.301162	permanova	1	999
FDR corrected alpha
0.00111111

## Sheet: Additional Table9-Topography
Additional Table 9: Diversity measures of bacterial communities grouped by surface topography. For alpha diversity calculations, the metrics observed features, Shannon index, and Faith’s phylogenetic diversity index were used. Statistical significance was tested with Mann-Whitney-Wilcoxon tests. For beta diversity calculations the metric weighted and unweighted UniFrac and Bray Curtis were used. …
group name	diversity	metric	group x	group y	p-value	test-statistic	num samples x	num samples y	avgdist	test name	min_group_size	num_permutations
surface_structure	alpha	PD_whole_tree	3µm	800nm	0.519668	204000000	21	22	NaN	mannwhitneyu	3	NaN
surface_structure	alpha	PD_whole_tree	3µm	Case	0.374216	65000000	21	8	NaN	mannwhitneyu	3	NaN
surface_structure	alpha	PD_whole_tree	3µm	Swab	0.032842	156000000	21	10	NaN	mannwhitneyu	3	NaN
surface_structure	alpha	PD_whole_tree	3µm	polished	0.44597	218000000	21	24	NaN	mannwhitneyu	3	NaN
surface_structure	alpha	PD_whole_tree	800nm	Case	0.836239	83000000	22	8	NaN	mannwhitneyu	3	NaN
surface_structure	alpha	PD_whole_tree	800nm	Swab	0.006065	178000000	22	10	NaN	mannwhitneyu	3	NaN
surface_structure	alpha	PD_whole_tree	800nm	polished	0.851727	273000000	22	24	NaN	mannwhitneyu	3	NaN
surface_structure	alpha	PD_whole_tree	Case	Swab	0.054527	62000000	8	10	NaN	mannwhitneyu	3	NaN
surface_structure	alpha	PD_whole_tree	Case	polished	0.564131	110000000	8	24	NaN	mannwhitneyu	3	NaN
surface_structure	alpha	PD_whole_tree	Swab	polished	0.002345	39000000	10	24	NaN	mannwhitneyu	3	NaN
surface_structure	alpha	observed_features	3µm	800nm	0.567978	207000000	21	22	NaN	mannwhitneyu	3	NaN
surface_structure	alpha	observed_features	3µm	Case	0.608364	73000000	21	8	NaN	mannwhitneyu	3	NaN
surface_structure	alpha	observed_features	3µm	Swab	0.008251	168000000	21	10	NaN	mannwhitneyu	3	NaN
surface_structure	alpha	observed_features	3µm	polished	0.954639	249000000	21	24	NaN	mannwhitneyu	3	NaN
surface_structure	alpha	observed_features	800nm	Case	0.906645	85000000	22	8	NaN	mannwhitneyu	3	NaN
surface_structure	alpha	observed_features	800nm	Swab	0.007729	176000000	22	10	NaN	mannwhitneyu	3	NaN
surface_structure	alpha	observed_features	800nm	polished	0.825933	274500000	22	24	NaN	mannwhitneyu	3	NaN
surface_structure	alpha	observed_features	Case	Swab	0.068392	61000000	8	10	NaN	mannwhitneyu	3	NaN
surface_structure	alpha	observed_features	Case	polished	0.760622	103500000	8	24	NaN	mannwhitneyu	3	NaN
surface_structure	alpha	observed_features	Swab	polished	0.005465	46000000	10	24	NaN	mannwhitneyu	3	NaN
surface_structure	alpha	shannon	3µm	800nm	0.74291	217000000	21	22	NaN	mannwhitneyu	3	NaN
surface_structure	alpha	shannon	3µm	Case	0.615341	73000000	21	8	NaN	mannwhitneyu	3	NaN
surface_structure	alpha	shannon	3µm	Swab	0.03646	155000000	21	10	NaN	mannwhitneyu	3	NaN
surface_structure	alpha	shannon	3µm	polished	0.793604	240000000	21	24	NaN	mannwhitneyu	3	NaN
surface_structure	alpha	shannon	800nm	Case	0.872293	84000000	22	8	NaN	mannwhitneyu	3	NaN
surface_structure	alpha	shannon	800nm	Swab	0.024046	166000000	22	10	NaN	mannwhitneyu	3	NaN
surface_structure	alpha	shannon	800nm	polished	0.938651	268000000	22	24	NaN	mannwhitneyu	3	NaN
surface_structure	alpha	shannon	Case	Swab	0.101102	59000000	8	10	NaN	mannwhitneyu	3	NaN
surface_structure	alpha	shannon	Case	polished	0.716882	105000000	8	24	NaN	mannwhitneyu	3	NaN
surface_structure	alpha	shannon	Swab	polished	0.02452	60000000	10	24	NaN	mannwhitneyu	3	NaN
surface_structure	beta	bray_curtis	3µm	800nm	0.972	0.478779	21	22	0.675391	permanova	3	999
surface_structure	beta	bray_curtis	3µm	Case	0.888	0.578956	21	8	0.708056	permanova	3	999
surface_structure	beta	bray_curtis	3µm	Swab	0.324	1047754	21	10	0.564768	permanova	3	999
surface_structure	beta	bray_curtis	3µm	polished	0.87	0.563117	21	24	0.696585	permanova	3	999
surface_structure	beta	bray_curtis	800nm	Case	0.933	0.485685	22	8	0.71075	permanova	3	999
surface_structure	beta	bray_curtis	800nm	Swab	0.368	1027430	22	10	0.560533	permanova	3	999
surface_structure	beta	bray_curtis	800nm	polished	0.945	0.474909	22	24	0.700242	permanova	3	999
surface_structure	beta	bray_curtis	Case	Swab	0.297	1191814	8	10	0.612583	permanova	3	999
surface_structure	beta	bray_curtis	Case	polished	0.993	0.369334	8	24	0.726236	permanova	3	999
surface_structure	beta	bray_curtis	Swab	polished	0.3	1153111	10	24	0.593289	permanova	3	999
surface_structure	beta	unweighted_unifrac	3µm	800nm	0.855	0.684509	21	22	0.660839	permanova	3	999
surface_structure	beta	unweighted_unifrac	3µm	Case	0.971	0.51647	21	8	0.671402	permanova	3	999
surface_structure	beta	unweighted_unifrac	3µm	Swab	0.044	1871697	21	10	0.597902	permanova	3	999
surface_structure	beta	unweighted_unifrac	3µm	polished	0.539	0.907104	21	24	0.652727	permanova	3	999
surface_structure	beta	unweighted_unifrac	800nm	Case	0.949	0.597348	22	8	0.685789	permanova	3	999
surface_structure	beta	unweighted_unifrac	800nm	Swab	0.006	2496023	22	10	0.624384	permanova	3	999
surface_structure	beta	unweighted_unifrac	800nm	polished	0.911	0.633843	22	24	0.658657	permanova	3	999
surface_structure	beta	unweighted_unifrac	Case	Swab	0.054	2003159	8	10	0.636854	permanova	3	999
surface_structure	beta	unweighted_unifrac	Case	polished	0.931	0.610499	8	24	0.674464	permanova	3	999
surface_structure	beta	unweighted_unifrac	Swab	polished	0.001	3035573	10	24	0.622016	permanova	3	999
surface_structure	beta	weighted_unifrac	3µm	800nm	0.895	0.424923	21	22	0.275837	permanova	3	999
surface_structure	beta	weighted_unifrac	3µm	Case	0.713	0.558968	21	8	0.290405	permanova	3	999
surface_structure	beta	weighted_unifrac	3µm	Swab	0.078	1906871	21	10	0.235847	permanova	3	999
surface_structure	beta	weighted_unifrac	3µm	polished	0.782	0.500593	21	24	0.287135	permanova	3	999
surface_structure	beta	weighted_unifrac	800nm	Case	0.613	0.668109	22	8	0.274994	permanova	3	999
surface_structure	beta	weighted_unifrac	800nm	Swab	0.095	2167182	22	10	0.213971	permanova	3	999
surface_structure	beta	weighted_unifrac	800nm	polished	0.832	0.432637	22	24	0.270206	permanova	3	999
surface_structure	beta	weighted_unifrac	Case	Swab	0.098	1980948	8	10	0.23256	permanova	3	999
surface_structure	beta	weighted_unifrac	Case	polished	0.816	0.418738	8	24	0.281509	permanova	3	999
surface_structure	beta	weighted_unifrac	Swab	polished	0.096	2144514	10	24	0.229936	permanova	3	999
FDR corrected alpha
0.005

## Sheet: Additional Table 10-Metal
Additional Table 10. Diversity measures of bacterial composition on surfaces dependent on the metal of the surface. For alpha diversity calculations, the metrics observed features, Shannon index, and Faith’s phylogenetic diversity index were used. Statistical significance was tested with Mann-Whitney-Wilcoxon tests. For beta diversity calculations the metric weighted and unweighted UniFrac and Br…
group name	diversity	metric	group x	group y	p-value	test-statistic	num samples x	num samples y	avgdist	test name	min_group_size	num_permutations
metal	alpha	PD_whole_tree	aluminum	brass	0.671826	89000000	8	20	NaN	mannwhitneyu	3	NaN
metal	alpha	PD_whole_tree	aluminum	copper	0.520318	107000000	8	23	NaN	mannwhitneyu	3	NaN
metal	alpha	PD_whole_tree	aluminum	steel	0.564131	110000000	8	24	NaN	mannwhitneyu	3	NaN
metal	alpha	PD_whole_tree	aluminum	swab	0.054527	62000000	8	10	NaN	mannwhitneyu	3	NaN
metal	alpha	PD_whole_tree	brass	copper	0.518762	257000000	20	23	NaN	mannwhitneyu	3	NaN
metal	alpha	PD_whole_tree	brass	steel	0.662801	259000000	20	24	NaN	mannwhitneyu	3	NaN
metal	alpha	PD_whole_tree	brass	swab	0.008854	160000000	20	10	NaN	mannwhitneyu	3	NaN
metal	alpha	PD_whole_tree	copper	steel	0.923706	281000000	23	24	NaN	mannwhitneyu	3	NaN
metal	alpha	PD_whole_tree	copper	swab	0.012865	179000000	23	10	NaN	mannwhitneyu	3	NaN
metal	alpha	PD_whole_tree	steel	swab	0.004322	196000000	24	10	NaN	mannwhitneyu	3	NaN
metal	alpha	observed_features	aluminum	brass	1000000	80500000	8	20	NaN	mannwhitneyu	3	NaN
metal	alpha	observed_features	aluminum	copper	0.642009	103000000	8	23	NaN	mannwhitneyu	3	NaN
metal	alpha	observed_features	aluminum	steel	0.679261	106000000	8	24	NaN	mannwhitneyu	3	NaN
metal	alpha	observed_features	aluminum	swab	0.068392	61000000	8	10	NaN	mannwhitneyu	3	NaN
metal	alpha	observed_features	brass	copper	0.760832	243000000	20	23	NaN	mannwhitneyu	3	NaN
metal	alpha	observed_features	brass	steel	0.604053	262500000	20	24	NaN	mannwhitneyu	3	NaN
metal	alpha	observed_features	brass	swab	0.005207	164000000	20	10	NaN	mannwhitneyu	3	NaN
metal	alpha	observed_features	copper	steel	0.873177	284000000	23	24	NaN	mannwhitneyu	3	NaN
metal	alpha	observed_features	copper	swab	0.004507	188000000	23	10	NaN	mannwhitneyu	3	NaN
metal	alpha	observed_features	steel	swab	0.013285	186000000	24	10	NaN	mannwhitneyu	3	NaN
metal	alpha	shannon	aluminum	brass	0.861667	84000000	8	20	NaN	mannwhitneyu	3	NaN
metal	alpha	shannon	aluminum	copper	0.773706	99000000	8	23	NaN	mannwhitneyu	3	NaN
metal	alpha	shannon	aluminum	steel	0.59346	109000000	8	24	NaN	mannwhitneyu	3	NaN
metal	alpha	shannon	aluminum	swab	0.101102	59000000	8	10	NaN	mannwhitneyu	3	NaN
metal	alpha	shannon	brass	copper	0.836034	239000000	20	23	NaN	mannwhitneyu	3	NaN
metal	alpha	shannon	brass	steel	0.595883	263000000	20	24	NaN	mannwhitneyu	3	NaN
metal	alpha	shannon	brass	swab	0.020905	153000000	20	10	NaN	mannwhitneyu	3	NaN
metal	alpha	shannon	copper	steel	0.790226	289000000	23	24	NaN	mannwhitneyu	3	NaN
metal	alpha	shannon	copper	swab	0.032767	170000000	23	10	NaN	mannwhitneyu	3	NaN
metal	alpha	shannon	steel	swab	0.029758	178000000	24	10	NaN	mannwhitneyu	3	NaN
metal	beta	bray_curtis	aluminum	brass	0.963	0.424077	8	20	0.708558	permanova	3	999
metal	beta	bray_curtis	aluminum	copper	0.972	0.449308	8	23	0.729203	permanova	3	999
metal	beta	bray_curtis	aluminum	steel	0.858	0.585093	8	24	0.708021	permanova	3	999
metal	beta	bray_curtis	aluminum	swab	0.291	1191814	8	10	0.612583	permanova	3	999
metal	beta	bray_curtis	brass	copper	0.831	0.58569	20	23	0.704507	permanova	3	999
metal	beta	bray_curtis	brass	steel	0.734	0.671127	20	24	0.677342	permanova	3	999
metal	beta	bray_curtis	brass	swab	0.291	1097928	20	10	0.566933	permanova	3	999
metal	beta	bray_curtis	copper	steel	0.91	0.544291	23	24	0.696285	permanova	3	999
metal	beta	bray_curtis	copper	swab	0.264	1266304	23	10	0.600539	permanova	3	999
metal	beta	bray_curtis	steel	swab	0.449	0.940832	24	10	0.553322	permanova	3	999
metal	beta	unweighted_unifrac	aluminum	brass	0.884	0.683437	8	20	0.673363	permanova	3	999
metal	beta	unweighted_unifrac	aluminum	copper	0.854	0.66436	8	23	0.679531	permanova	3	999
metal	beta	unweighted_unifrac	aluminum	steel	1000000	0.402075	8	24	0.678228	permanova	3	999
metal	beta	unweighted_unifrac	aluminum	swab	0.037	2003159	8	10	0.636854	permanova	3	999
metal	beta	unweighted_unifrac	brass	copper	0.622	0.845212	20	23	0.649621	permanova	3	999
metal	beta	unweighted_unifrac	brass	steel	0.796	0.740437	20	24	0.656995	permanova	3	999
metal	beta	unweighted_unifrac	brass	swab	0.004	3069989	20	10	0.616536	permanova	3	999
metal	beta	unweighted_unifrac	copper	steel	0.904	0.629369	23	24	0.663043	permanova	3	999
metal	beta	unweighted_unifrac	copper	swab	0.009	2529170	23	10	0.618363	permanova	3	999
metal	beta	unweighted_unifrac	steel	swab	0.023	1979393	24	10	0.611155	permanova	3	999
metal	beta	weighted_unifrac	aluminum	brass	0.741	0.510843	8	20	0.266975	permanova	3	999
metal	beta	weighted_unifrac	aluminum	copper	0.696	0.550757	8	23	0.292211	permanova	3	999
metal	beta	weighted_unifrac	aluminum	steel	0.67	0.609588	8	24	0.285177	permanova	3	999
metal	beta	weighted_unifrac	aluminum	swab	0.129	1980948	8	10	0.23256	permanova	3	999
metal	beta	weighted_unifrac	brass	copper	0.851	0.427665	20	23	0.273138	permanova	3	999
metal	beta	weighted_unifrac	brass	steel	0.701	0.589053	20	24	0.266317	permanova	3	999
metal	beta	weighted_unifrac	brass	swab	0.074	2341581	20	10	0.211279	permanova	3	999
metal	beta	weighted_unifrac	copper	steel	0.622	0.670313	23	24	0.290364	permanova	3	999
metal	beta	weighted_unifrac	copper	swab	0.07	2362866	23	10	0.242643	permanova	3	999
metal	beta	weighted_unifrac	steel	swab	0.115	1692225	24	10	0.223844	permanova	3	999
FDR corrected alpha
0.005

[truncated: 1 more sheets: Additional Table 11-PopAreas]
